# Supplementary material for: Nanosensitizer-mediated augmentation of sonodynamic therapy efficacy and antitumor immunity
Source: Nat Commun. 2023 Nov 1;14:6973. doi: 10.1038/s41467-023-42509-7 (PMC10620173; doi:10.1038/s41467-023-42509-7)
Supplement: Supplementary file 4 — Source data [file 41467_2023_42509_MOESM4_ESM.xlsx]

## Sheet: Figure 2
			Physicochemical Characterization of SnSNPs
Figure 2a	TEM	Figure 2b	XRD pattern		Figure 2d	TGA		Figure 2e	FTIR			Figure 2f	Size change after storage
Size of SnSNP		2θ (Degree)	SnSNPs		Temperature	SnSNPs@PEG		Wavenumber (cm-1)	SnSNPs	SnSNPs@PEG		0 d	1 d	5 d
17.006		5	226		18.9	100						30.8	32.5	32.6
18.931		5.02	224		18.9	100		400	101	95.2		32.6	34	34.2
16.705		5.04	220		18.91	100		401	102	95.3		34.4	35.2	36.3
15.844		5.06	226		18.9	100		401	102	95.3
14.197		5.08	221		18.9	100		402	103	95.2
13.41		5.1	229		18.9	100		402	103	94.9
12.923		5.12	220		18.91	100		403	103	94.2
18.176		5.14	237		18.9	100		403	103	93.5
19.507		5.16	189		18.9	100		404	102	92.8
13.948		5.18	218		18.9	100		404	103	92.4
18.681		5.2	193		18.9	100		405	103	92.3
12.647		5.22	208		18.9	100		405	103	92.3
17.392		5.24	199		18.9	100		405	104	92.6
16.962		5.26	213		18.9	100		406	104	92.8
15.901		5.28	213		18.91	100		406	104	93
15.521		5.3	202		18.91	100		407	103	93.3
15.636		5.32	208		18.92	100		407	103	93.6
12.124		5.34	189		18.91	100		408	103	94.1
11.063		5.36	199		18.93	100		408	103	94.8
14.513		5.38	193		18.92	100		409	103	95.4
14.457		5.4	201		18.93	99.99		409	103	95.9
14.457		5.42	175		18.93	99.99		410	103	96.1
11.48		5.44	184		18.93	99.99		410	104	96.1
12.95		5.46	203		18.94	99.99		411	104	95.8
13.601		5.48	198		18.95	99.99		411	104	95.3
		5.5	210		18.95	99.99		412	104	94.9
		5.52	187		18.97	99.99		412	104	94.7
		5.54	185		18.97	99.99		413	104	94.6
		5.56	187		18.99	99.99		413	105	94.6
		5.58	212		19	99.99		414	104	94.5
		5.6	194		19.01	99.99		414	104	94.5
		5.62	180		19.02	99.99		415	104	94.3
		5.64	174		19.03	99.99		415	104	93.9
		5.66	200		19.05	99.99		416	104	93.7
		5.68	179		19.06	99.99		416	104	93.5
		5.7	170		19.08	99.99		417	104	93.5
		5.72	174		19.09	99.99		417	104	93.5
		5.74	177		19.11	99.99		418	104	93.7
		5.76	190		19.12	99.99		418	104	94
		5.78	168		19.14	99.99		418	103	94.3
		5.8	200		19.15	99.99		419	103	94.6
		5.82	163		19.17	99.99		419	103	95.1
		5.84	192		19.19	99.99		420	103	95.6
		5.86	173		19.21	99.99		420	104	96.1
		5.88	173		19.23	99.99		421	104	96.3
		5.9	186		19.25	99.99		421	104	96.3
		5.92	152		19.27	99.99		422	104	96.1
		5.94	175		19.3	99.99		422	104	95.8
		5.96	198		19.32	99.99		423	104	95.3
		5.98	177		19.34	99.99		423	104	94.9
		6	169		19.37	99.99		424	104	94.7
		6.02	168		19.4	99.99		424	104	94.5
		6.04	147		19.42	99.99		425	105	94.4
		6.06	187		19.45	99.99		425	105	94.4
		6.08	171		19.47	99.99		426	105	94.4
		6.1	146		19.51	99.99		426	105	94.3
		6.12	161		19.54	99.99		427	105	94.3
		6.14	176		19.56	99.99		427	106	94.5
		6.16	156		19.6	99.99		428	106	94.9
		6.18	166		19.63	99.99		428	106	95.3
		6.2	170		19.66	99.99		429	106	95.8
		6.22	164		19.7	99.99		429	106	96.2
		6.24	168		19.74	99.99		430	106	96.5
		6.26	153		19.77	99.99		430	106	96.7
		6.28	154		19.81	99.99		431	106	96.8
		6.3	182		19.85	99.99		431	105	97
		6.32	163		19.88	99.99		432	105	97.1
		6.34	161		19.92	99.99		432	106	97.2
		6.36	165		19.96	99.99		432	106	97.3
		6.38	186		20	99.99		433	106	97.2
		6.4	176		20.04	99.99		433	106	96.9
		6.42	158		20.08	99.99		434	106	96.5
		6.44	144		20.13	99.99		434	106	96
		6.46	156		20.17	99.99		435	106	95.5
		6.48	162		20.21	99.99		435	106	95.2
		6.5	151		20.25	99.99		436	106	95
		6.52	160		20.3	99.99		436	106	94.9
		6.54	187		20.35	99.99		437	106	94.8
		6.56	156		20.4	99.99		437	107	95
		6.58	170		20.45	99.99		438	107	95.1
		6.6	159		20.49	99.99		438	107	95.3
		6.62	151		20.54	99.99		439	107	95.6
		6.64	161		20.6	99.99		439	107	95.9
		6.66	161		20.65	99.99		440	107	96.3
		6.68	166		20.7	99.99		440	107	96.8
		6.7	157		20.75	99.99		441	106	97.1
		6.72	149		20.81	99.99		441	106	97.4
		6.74	143		20.86	99.99		442	106	97.4
		6.76	154		20.91	99.99		442	106	97.4
		6.78	145		20.97	99.99		443	106	97.4
		6.8	160		21.03	99.99		443	106	97.2
		6.82	172		21.09	99.99		444	106	97
		6.84	164		21.15	99.99		444	106	96.8
		6.86	154		21.2	99.99		445	106	96.5
		6.88	161		21.27	99.98		445	106	96.1
		6.9	168		21.32	99.98		445	106	95.8
		6.92	162		21.39	99.98		446	106	95.5
		6.94	141		21.45	99.98		446	106	95.3
		6.96	132		21.51	99.98		447	107	95.3
		6.98	160		21.56	99.98		447	107	95.4
		7	174		21.63	99.98		448	107	95.5
		7.02	132		21.7	99.98		448	108	95.6
		7.04	148		21.76	99.98		449	108	95.7
		7.06	140		21.83	99.98		449	107	95.9
		7.08	181		21.89	99.98		450	107	96.1
		7.1	141		21.96	99.98		450	107	96.4
		7.12	155		22.02	99.98		451	107	96.7
		7.14	151		22.09	99.98		451	107	97.2
		7.16	167		22.15	99.98		452	107	97.8
		7.18	148		22.23	99.98		452	107	98.2
		7.2	134		22.3	99.98		453	107	98.6
		7.22	125		22.37	99.98		453	107	98.8
		7.24	162		22.44	99.98		454	107	98.9
		7.26	136		22.52	99.98		454	107	98.8
		7.28	146		22.59	99.98		455	107	98.7
		7.3	144		22.66	99.98		455	107	98.5
		7.32	151		22.73	99.98		456	107	98.2
		7.34	148		22.8	99.98		456	107	97.6
		7.36	149		22.88	99.98		457	107	97
		7.38	141		22.95	99.98		457	107	96.4
		7.4	123		23.03	99.98		458	106	95.8
		7.42	149		23.11	99.98		458	106	95.5
		7.44	144		23.18	99.98		459	107	95.5
		7.46	143		23.25	99.98		459	107	95.6
		7.48	148		23.33	99.98		459	107	96
		7.5	134		23.41	99.98		460	108	96.3
		7.52	121		23.49	99.98		460	108	96.6
		7.54	140		23.57	99.98		461	108	96.9
		7.56	130		23.65	99.98		461	108	97.2
		7.58	129		23.73	99.98		462	108	97.6
		7.6	153		23.81	99.97		462	109	98
		7.62	139		23.89	99.97		463	109	98.6
		7.64	158		23.97	99.97		463	109	99.2
		7.66	127		24.06	99.97		464	110	99.6
		7.68	129		24.13	99.97		464	110	99.8
		7.7	132		24.22	99.97		465	110	99.9
		7.72	139		24.3	99.97		465	110	99.9
		7.74	137		24.39	99.97		466	110	99.8
		7.76	158		24.46	99.97		466	110	99.6
		7.78	151		24.55	99.97		467	110	99.4
		7.8	152		24.63	99.97		467	109	99.2
		7.82	126		24.72	99.97		468	109	98.9
		7.84	108		24.8	99.97		468	109	98.6
		7.86	125		24.89	99.97		469	109	98.2
		7.88	116		24.97	99.97		469	109	97.8
		7.9	154		25.05	99.97		470	109	97.5
		7.92	146		25.14	99.97		470	108	97.3
		7.94	128		25.22	99.97		471	108	97.1
		7.96	142		25.31	99.97		471	108	96.9
		7.98	157		25.4	99.97		472	108	96.8
		8	144		25.48	99.97		472	108	96.9
		8.02	137		25.57	99.97		472	108	97.2
		8.04	128		25.65	99.97		473	108	97.6
		8.06	138		25.74	99.97		473	108	98.1
		8.08	129		25.83	99.97		474	109	98.6
		8.1	139		25.92	99.97		474	109	99.1
		8.12	123		26.01	99.97		475	110	99.4
		8.14	125		26.09	99.96		475	110	99.5
		8.16	114		26.19	99.96		476	110	99.8
		8.18	135		26.28	99.96		476	110	99.7
		8.2	125		26.38	99.96		477	110	99.6
		8.22	129		26.46	99.96		477	109	99.4
		8.24	133		26.55	99.96		478	109	99.3
		8.26	136		26.64	99.96		478	109	99.2
		8.28	126		26.73	99.96		479	109	99.2
		8.3	154		26.81	99.96		479	110	99.1
		8.32	145		26.9	99.96		480	110	99
		8.34	146		26.99	99.96		480	110	98.8
		8.36	137		27.08	99.96		481	109	98.6
		8.38	130		27.17	99.96		481	109	98.4
		8.4	141		27.26	99.96		482	109	98.3
		8.42	136		27.35	99.96		482	109	98.3
		8.44	133		27.45	99.96		483	109	98.3
		8.46	141		27.54	99.96		483	109	98.2
		8.48	147		27.63	99.96		484	109	98.1
		8.5	119		27.72	99.96		484	109	98.2
		8.52	113		27.81	99.96		485	109	98.2
		8.54	134		27.9	99.96		485	109	98.4
		8.56	162		28	99.96		485	109	98.6
		8.58	126		28.08	99.96		486	109	99
		8.6	141		28.17	99.96		486	109	99.1
		8.62	121		28.27	99.95		487	109	99.3
		8.64	108		28.36	99.95		487	109	99.3
		8.66	137		28.45	99.95		488	109	99.2
		8.68	113		28.55	99.95		488	109	99.1
		8.7	133		28.63	99.95		489	109	98.9
		8.72	129		28.73	99.95		489	109	98.6
		8.74	132		28.82	99.95		490	109	98.5
		8.76	117		28.91	99.95		490	109	98.3
		8.78	136		29	99.95		491	109	98.1
		8.8	128		29.1	99.95		491	108	97.9
		8.82	122		29.19	99.95		492	108	97.8
		8.84	133		29.28	99.95		492	108	97.5
		8.86	137		29.37	99.95		493	108	97.4
		8.88	100		29.47	99.95		493	108	97.3
		8.9	155		29.56	99.95		494	109	97.3
		8.92	125		29.64	99.95		494	109	97.3
		8.94	143		29.73	99.95		495	109	97.4
		8.96	137		29.83	99.95		495	109	97.5
		8.98	134		29.92	99.95		496	109	97.4
		9	119		30.02	99.95		496	109	97.5
		9.02	106		30.11	99.95		497	109	97.5
		9.04	127		30.2	99.95		497	109	97.4
		9.06	118		30.29	99.94		498	109	97.4
		9.08	134		30.39	99.94		498	109	97.4
		9.1	117		30.48	99.94		499	109	97.3
		9.12	133		30.57	99.94		499	108	97.2
		9.14	110		30.66	99.94		499	108	97
		9.16	125		30.75	99.94		500	108	96.9
		9.18	122		30.84	99.94		500	108	96.6
		9.2	132		30.94	99.94		501	108	96.3
		9.22	126		31.02	99.94		501	107	96.1
		9.24	112		31.12	99.94		502	107	95.9
		9.26	129		31.21	99.94		502	107	95.7
		9.28	123		31.3	99.94		503	107	95.5
		9.3	116		31.39	99.94		503	107	95.3
		9.32	103		31.49	99.94		504	107	95.2
		9.34	129		31.58	99.94		504	107	95
		9.36	101		31.67	99.94		505	107	94.9
		9.38	104		31.75	99.94		505	107	94.7
		9.4	121		31.85	99.94		506	107	94.6
		9.42	117		31.94	99.94		506	107	94.4
		9.44	101		32.03	99.94		507	107	94.3
		9.46	112		32.12	99.94		507	107	94.1
		9.48	120		32.21	99.94		508	107	94
		9.5	130		32.3	99.94		508	107	94
		9.52	120		32.39	99.93		509	107	94
		9.54	132		32.48	99.93		509	107	94.1
		9.56	121		32.57	99.93		510	107	94
		9.58	119		32.66	99.93		510	107	94
		9.6	124		32.75	99.93		511	107	94
		9.62	115		32.84	99.93		511	107	93.9
		9.64	112		32.93	99.93		512	107	93.8
		9.66	114		33.02	99.93		512	107	93.8
		9.68	131		33.11	99.93		512	107	93.8
		9.7	108		33.2	99.93		513	107	93.9
		9.72	108		33.29	99.93		513	107	94
		9.74	122		33.38	99.93		514	107	94
		9.76	122		33.47	99.93		514	107	93.9
		9.78	130		33.56	99.93		515	107	93.7
		9.8	101		33.65	99.93		515	106	93.4
		9.82	114		33.74	99.93		516	106	93.2
		9.84	121		33.82	99.93		516	106	93
		9.86	105		33.91	99.93		517	106	92.9
		9.88	96		34	99.93		517	105	92.8
		9.9	102		34.08	99.93		518	105	92.8
		9.92	124		34.17	99.93		518	105	93
		9.94	107		34.25	99.93		519	105	92.9
		9.96	107		34.35	99.93		519	105	93
		9.98	95		34.43	99.93		520	105	93
		10	97		34.52	99.93		520	106	93.1
		10.02	107		34.6	99.93		521	106	93.2
		10.04	108		34.69	99.93		521	106	93.3
		10.06	104		34.78	99.93		522	106	93.3
		10.08	116		34.86	99.92		522	106	93.2
		10.1	105		34.95	99.92		523	106	93
		10.12	123		35.03	99.92		523	106	92.8
		10.14	132		35.13	99.92		524	106	92.4
		10.16	115		35.2	99.92		524	106	92.1
		10.18	122		35.29	99.92		525	106	91.9
		10.2	140		35.38	99.92		525	106	91.6
		10.22	98		35.47	99.92		526	106	91.4
		10.24	92		35.55	99.92		526	105	91.1
		10.26	115		35.64	99.92		526	105	90.9
		10.28	119		35.72	99.92		527	105	90.7
		10.3	110		35.81	99.92		527	105	90.6
		10.32	111		35.89	99.92		528	105	90.5
		10.34	95		35.97	99.92		528	105	90.5
		10.36	120		36.06	99.92		529	105	90.5
		10.38	109		36.14	99.92		529	105	90.5
		10.4	112		36.22	99.92		530	105	90.5
		10.42	124		36.31	99.92		530	105	90.5
		10.44	113		36.39	99.92		531	105	90.6
		10.46	112		36.48	99.92		531	105	90.7
		10.48	127		36.56	99.92		532	105	90.9
		10.5	114		36.64	99.92		532	105	91.2
		10.52	114		36.72	99.92		533	105	91.5
		10.54	105		36.81	99.92		533	105	91.7
		10.56	98		36.89	99.92		534	105	92
		10.58	116		36.97	99.92		534	105	92.2
		10.6	114		37.05	99.92		535	105	92.4
		10.62	101		37.14	99.92		535	104	92.6
		10.64	100		37.22	99.92		536	104	92.9
		10.66	104		37.3	99.92		536	104	93.1
		10.68	89		37.38	99.92		537	104	93.3
		10.7	115		37.46	99.92		537	104	93.5
		10.72	103		37.53	99.92		538	104	93.6
		10.74	117		37.62	99.92		538	104	93.7
		10.76	117		37.7	99.92		539	104	93.8
		10.78	108		37.78	99.92		539	104	93.9
		10.8	108		37.86	99.92		539	104	93.9
		10.82	106		37.95	99.92		540	104	94
		10.84	111		38.03	99.91		540	104	94
		10.86	127		38.11	99.91		541	104	94
		10.88	124		38.19	99.91		541	104	94
		10.9	99		38.26	99.91		542	104	93.9
		10.92	115		38.35	99.91		542	104	93.9
		10.94	126		38.43	99.91		543	104	94
		10.96	121		38.51	99.91		543	104	94
		10.98	107		38.58	99.91		544	104	94
		11	119		38.66	99.91		544	104	94
		11.02	87		38.74	99.91		545	104	94
		11.04	108		38.82	99.91		545	104	93.9
		11.06	110		38.9	99.91		546	104	93.9
		11.08	94		38.97	99.91		546	103	94
		11.1	116		39.05	99.91		547	103	94.1
		11.12	113		39.13	99.91		547	103	94.2
		11.14	105		39.21	99.91		548	103	94.4
		11.16	107		39.28	99.91		548	104	94.6
		11.18	86		39.36	99.91		549	104	94.7
		11.2	96		39.44	99.91		549	104	94.8
		11.22	112		39.52	99.91		550	104	94.8
		11.24	110		39.6	99.91		550	104	94.8
		11.26	112		39.67	99.91		551	104	94.8
		11.28	98		39.75	99.91		551	104	94.7
		11.3	103		39.83	99.91		552	104	94.7
		11.32	104		39.9	99.91		552	104	94.7
		11.34	104		39.98	99.91		553	104	94.6
		11.36	109		40.06	99.91		553	104	94.5
		11.38	97		40.14	99.91		553	104	94.4
		11.4	111		40.2	99.91		554	104	94.3
		11.42	122		40.28	99.91		554	104	94.3
		11.44	104		40.36	99.91		555	104	94.3
		11.46	113		40.44	99.91		555	104	94.3
		11.48	119		40.51	99.91		556	104	94.4
		11.5	106		40.58	99.91		556	104	94.5
		11.52	117		40.66	99.91		557	104	94.6
		11.54	102		40.74	99.91		557	104	94.6
		11.56	101		40.81	99.91		558	104	94.7
		11.58	120		40.89	99.91		558	104	94.7
		11.6	112		40.96	99.91		559	104	94.9
		11.62	101		41.03	99.91		559	104	95
		11.64	105		41.11	99.91		560	104	95.1
		11.66	105		41.19	99.91		560	104	95.2
		11.68	103		41.26	99.91		561	104	95.2
		11.7	86		41.33	99.91		561	104	95.2
		11.72	90		41.41	99.91		562	104	95.1
		11.74	104		41.48	99.91		562	104	95.1
		11.76	102		41.55	99.91		563	104	95
		11.78	126		41.63	99.91		563	104	95
		11.8	100		41.7	99.91		564	104	94.9
		11.82	99		41.77	99.91		564	104	94.8
		11.84	93		41.84	99.91		565	104	94.7
		11.86	88		41.91	99.91		565	104	94.6
		11.88	87		41.99	99.91		566	104	94.5
		11.9	112		42.05	99.91		566	103	94.4
		11.92	85		42.12	99.91		566	103	94.4
		11.94	99		42.2	99.91		567	103	94.4
		11.96	93		42.26	99.91		567	103	94.5
		11.98	88		42.34	99.91		568	103	94.5
		12	97		42.41	99.91		568	103	94.7
		12.02	91		42.47	99.91		569	103	94.7
		12.04	94		42.55	99.91		569	103	94.8
		12.06	94		42.61	99.91		570	103	94.9
		12.08	101		42.69	99.91		570	103	95
		12.1	81		42.75	99.91		571	104	95.1
		12.12	95		42.82	99.91		571	104	95.2
		12.14	101		42.89	99.91		572	104	95.3
		12.16	110		42.96	99.91		572	104	95.4
		12.18	113		43.02	99.91		573	104	95.4
		12.2	102		43.09	99.91		573	104	95.3
		12.22	88		43.15	99.91		574	104	95.2
		12.24	99		43.22	99.91		574	104	95.1
		12.26	119		43.28	99.91		575	104	94.9
		12.28	105		43.35	99.91		575	103	94.8
		12.3	85		43.41	99.91		576	103	94.7
		12.32	111		43.48	99.91		576	103	94.6
		12.34	93		43.54	99.91		577	103	94.5
		12.36	88		43.61	99.91		577	103	94.5
		12.38	103		43.67	99.91		578	103	94.5
		12.4	86		43.74	99.91		578	103	94.5
		12.42	90		43.8	99.91		579	103	94.5
		12.44	96		43.86	99.91		579	103	94.6
		12.46	100		43.92	99.91		580	103	94.6
		12.48	87		43.98	99.91		580	103	94.7
		12.5	101		44.05	99.91		580	103	94.8
		12.52	105		44.11	99.91		581	103	94.9
		12.54	118		44.17	99.91		581	104	95
		12.56	92		44.24	99.91		582	104	95.2
		12.58	81		44.3	99.91		582	104	95.3
		12.6	104		44.36	99.91		583	104	95.4
		12.62	91		44.42	99.91		583	104	95.5
		12.64	92		44.48	99.91		584	104	95.5
		12.66	95		44.54	99.91		584	104	95.5
		12.68	122		44.6	99.91		585	103	95.5
		12.7	92		44.66	99.91		585	103	95.4
		12.72	92		44.71	99.91		586	103	95.4
		12.74	91		44.77	99.91		586	104	95.4
		12.76	92		44.83	99.91		587	104	95.4
		12.78	98		44.9	99.91		587	104	95.4
		12.8	89		44.96	99.91		588	104	95.4
		12.82	108		45.01	99.91		588	104	95.4
		12.84	88		45.07	99.91		589	104	95.4
		12.86	89		45.14	99.91		589	104	95.3
		12.88	115		45.2	99.91		590	104	95.3
		12.9	102		45.26	99.91		590	104	95.2
		12.92	99		45.32	99.91		591	103	95.2
		12.94	103		45.37	99.91		591	103	95.2
		12.96	101		45.43	99.91		592	103	95.2
		12.98	100		45.5	99.91		592	103	95.2
		13	120		45.56	99.91		593	103	95.3
		13.02	99		45.61	99.91		593	103	95.4
		13.04	100		45.68	99.91		593	103	95.5
		13.06	83		45.74	99.91		594	103	95.7
		13.08	103		45.8	99.91		594	103	95.8
		13.1	97		45.86	99.91		595	104	95.9
		13.12	99		45.92	99.91		595	104	96
		13.14	78		45.98	99.91		596	104	96
		13.16	116		46.04	99.91		596	104	96.1
		13.18	104		46.1	99.91		597	104	96.1
		13.2	86		46.17	99.91		597	104	96.1
		13.22	93		46.24	99.91		598	104	96.2
		13.24	90		46.3	99.91		598	104	96.1
		13.26	99		46.37	99.91		599	104	96.1
		13.28	88		46.43	99.91		599	103	96
		13.3	101		46.5	99.91		600	103	95.9
		13.32	105		46.57	99.91		600	103	95.8
		13.34	82		46.63	99.91		601	103	95.8
		13.36	87		46.7	99.91		601	103	95.8
		13.38	88		46.77	99.91		602	104	95.9
		13.4	98		46.83	99.91		602	104	96
		13.42	83		46.91	99.91		603	104	96.1
		13.44	93		46.98	99.91		603	104	96.2
		13.46	77		47.05	99.91		604	104	96.2
		13.48	91		47.12	99.91		604	104	96.2
		13.5	89		47.19	99.91		605	104	96.3
		13.52	105		47.26	99.91		605	104	96.3
		13.54	85		47.33	99.91		606	104	96.4
		13.56	103		47.41	99.91		606	104	96.5
		13.58	77		47.47	99.91		607	104	96.5
		13.6	78		47.55	99.91		607	104	96.5
		13.62	80		47.62	99.91		607	104	96.5
		13.64	77		47.7	99.91		608	104	96.5
		13.66	74		47.77	99.91		608	104	96.4
		13.68	85		47.84	99.91		609	104	96.4
		13.7	101		47.92	99.91		609	104	96.4
		13.72	94		47.99	99.91		610	104	96.4
		13.74	82		48.07	99.91		610	104	96.4
		13.76	103		48.14	99.91		611	104	96.3
		13.78	95		48.22	99.91		611	104	96.2
		13.8	82		48.29	99.91		612	104	96.2
		13.82	114		48.37	99.91		612	104	96.1
		13.84	85		48.45	99.91		613	104	96.1
		13.86	115		48.52	99.91		613	103	96.1
		13.88	65		48.6	99.91		614	103	96
		13.9	90		48.68	99.91		614	103	96
		13.92	78		48.75	99.91		615	103	96
		13.94	101		48.83	99.91		615	103	95.9
		13.96	88		48.91	99.91		616	103	95.9
		13.98	98		48.99	99.91		616	103	95.8
		14	105		49.07	99.91		617	103	95.8
		14.02	90		49.15	99.91		617	103	95.9
		14.04	100		49.23	99.91		618	103	96
		14.06	92		49.31	99.91		618	103	96
		14.08	87		49.4	99.91		619	104	96.1
		14.1	93		49.48	99.91		619	104	96.1
		14.12	108		49.57	99.91		620	104	96.1
		14.14	108		49.65	99.91		620	104	96.1
		14.16	103		49.74	99.91		620	104	96.1
		14.18	97		49.82	99.91		621	104	96.1
		14.2	106		49.9	99.9		621	104	96.2
		14.22	87		49.98	99.9		622	104	96.2
		14.24	83		50.07	99.9		622	104	96.2
		14.26	91		50.16	99.9		623	104	96.1
		14.28	94		50.25	99.9		623	104	96.1
		14.3	91		50.34	99.9		624	103	96
		14.32	112		50.42	99.9		624	103	96
		14.34	84		50.52	99.9		625	103	95.9
		14.36	78		50.61	99.9		625	103	95.9
		14.38	106		50.69	99.9		626	103	95.9
		14.4	90		50.79	99.9		626	103	95.9
		14.42	86		50.88	99.9		627	104	95.9
		14.44	89		50.97	99.9		627	104	95.9
		14.46	90		51.05	99.9		628	104	96
		14.48	91		51.15	99.9		628	104	96.1
		14.5	82		51.24	99.9		629	104	96.1
		14.52	96		51.33	99.9		629	104	96.2
		14.54	94		51.43	99.89		630	104	96.2
		14.56	97		51.52	99.89		630	104	96.2
		14.58	95		51.61	99.89		631	104	96.2
		14.6	94		51.71	99.89		631	104	96.1
		14.62	89		51.8	99.89		632	104	96.1
		14.64	91		51.89	99.89		632	104	96
		14.66	82		51.99	99.89		633	104	95.9
		14.68	89		52.08	99.89		633	104	95.9
		14.7	65		52.17	99.89		634	103	95.8
		14.72	110		52.26	99.89		634	103	95.7
		14.74	79		52.35	99.89		634	103	95.5
		14.76	72		52.45	99.89		635	103	95.4
		14.78	109		52.54	99.89		635	103	95.3
		14.8	75		52.64	99.89		636	103	95.3
		14.82	85		52.73	99.89		636	103	95.3
		14.84	84		52.82	99.88		637	104	95.2
		14.86	91		52.91	99.88		637	104	95.2
		14.88	84		53	99.88		638	104	95.2
		14.9	86		53.1	99.88		638	104	95.2
		14.92	89		53.19	99.88		639	104	95.1
		14.94	92		53.28	99.88		639	104	95
		14.96	99		53.38	99.88		640	104	95
		14.98	103		53.46	99.88		640	104	95
		15	109		53.56	99.88		641	104	95
		15.02	106		53.65	99.88		641	104	95
		15.04	101		53.75	99.88		642	104	95
		15.06	91		53.84	99.88		642	104	94.9
		15.08	85		53.93	99.88		643	104	94.9
		15.1	85		54.02	99.87		643	103	94.8
		15.12	104		54.11	99.87		644	103	94.8
		15.14	94		54.21	99.87		644	103	94.8
		15.16	82		54.3	99.87		645	104	94.8
		15.18	95		54.39	99.87		645	104	94.7
		15.2	94		54.48	99.87		646	104	94.7
		15.22	96		54.57	99.87		646	104	94.6
		15.24	83		54.67	99.87		647	104	94.6
		15.26	104		54.76	99.87		647	104	94.5
		15.28	90		54.85	99.87		647	104	94.5
		15.3	82		54.94	99.87		648	104	94.5
		15.32	86		55.03	99.87		648	104	94.5
		15.34	71		55.12	99.87		649	104	94.6
		15.36	96		55.22	99.87		649	104	94.6
		15.38	86		55.31	99.87		650	104	94.6
		15.4	95		55.4	99.87		650	103	94.6
		15.42	97		55.49	99.87		651	103	94.6
		15.44	87		55.58	99.87		651	103	94.7
		15.46	73		55.67	99.86		652	103	94.8
		15.48	89		55.76	99.86		652	103	94.8
		15.5	77		55.85	99.86		653	103	94.9
		15.52	81		55.94	99.86		653	103	94.9
		15.54	80		56.03	99.86		654	103	94.9
		15.56	79		56.13	99.86		654	103	94.9
		15.58	96		56.22	99.86		655	103	95
		15.6	99		56.31	99.86		655	103	95
		15.62	85		56.39	99.86		656	104	95
		15.64	81		56.49	99.86		656	104	95.1
		15.66	85		56.58	99.86		657	104	95.1
		15.68	90		56.67	99.86		657	104	95.1
		15.7	97		56.76	99.86		658	103	95.1
		15.72	92		56.85	99.86		658	103	95.1
		15.74	113		56.94	99.86		659	103	95
		15.76	76		57.04	99.86		659	103	95.1
		15.78	87		57.12	99.86		660	103	95.1
		15.8	86		57.22	99.86		660	103	95.1
		15.82	88		57.3	99.85		661	103	95.2
		15.84	93		57.39	99.85		661	103	95.2
		15.86	83		57.48	99.85		661	103	95.2
		15.88	76		57.57	99.85		662	103	95.2
		15.9	87		57.67	99.85		662	103	95.2
		15.92	95		57.75	99.85		663	103	95.3
		15.94	68		57.84	99.85		663	103	95.3
		15.96	100		57.93	99.85		664	103	95.4
		15.98	93		58.03	99.85		664	103	95.5
		16	85		58.12	99.85		665	103	95.5
		16.02	91		58.2	99.85		665	103	95.5
		16.04	78		58.3	99.85		666	103	95.5
		16.06	110		58.38	99.85		666	103	95.4
		16.08	108		58.47	99.85		667	103	95.4
		16.1	104		58.56	99.85		667	103	95.5
		16.12	80		58.65	99.85		668	103	95.5
		16.14	77		58.74	99.85		668	103	95.6
		16.16	88		58.83	99.85		669	103	95.7
		16.18	102		58.92	99.85		669	103	95.7
		16.2	93		59.01	99.84		670	103	95.6
		16.22	92		59.1	99.84		670	103	95.6
		16.24	84		59.19	99.84		671	103	95.6
		16.26	108		59.27	99.84		671	103	95.6
		16.28	99		59.37	99.84		672	103	95.6
		16.3	103		59.46	99.84		672	103	95.7
		16.32	88		59.54	99.84		673	103	95.7
		16.34	88		59.63	99.84		673	103	95.7
		16.36	90		59.72	99.84		674	103	95.7
		16.38	92		59.81	99.84		674	103	95.7
		16.4	81		59.9	99.83		674	103	95.7
		16.42	86		59.99	99.83		675	103	95.7
		16.44	70		60.08	99.83		675	103	95.7
		16.46	90		60.17	99.83		676	103	95.8
		16.48	89		60.26	99.83		676	103	95.8
		16.5	85		60.34	99.83		677	103	95.8
		16.52	89		60.43	99.83		677	103	95.8
		16.54	93		60.52	99.83		678	103	95.8
		16.56	105		60.61	99.83		678	103	95.9
		16.58	92		60.7	99.83		679	103	95.9
		16.6	87		60.78	99.83		679	103	95.9
		16.62	102		60.87	99.83		680	103	95.9
		16.64	84		60.97	99.83		680	103	95.9
		16.66	96		61.05	99.83		681	103	95.8
		16.68	89		61.14	99.83		681	103	95.8
		16.7	85		61.23	99.83		682	103	95.7
		16.72	70		61.31	99.83		682	103	95.7
		16.74	91		61.41	99.83		683	103	95.7
		16.76	96		61.49	99.83		683	103	95.7
		16.78	75		61.58	99.83		684	103	95.7
		16.8	86		61.67	99.83		684	103	95.7
		16.82	100		61.76	99.82		685	103	95.7
		16.84	97		61.85	99.82		685	103	95.6
		16.86	95		61.94	99.82		686	103	95.6
		16.88	94		62.02	99.82		686	103	95.6
		16.9	101		62.11	99.82		687	103	95.5
		16.92	82		62.2	99.82		687	103	95.5
		16.94	75		62.28	99.82		688	103	95.5
		16.96	92		62.37	99.82		688	103	95.5
		16.98	107		62.46	99.82		688	103	95.5
		17	81		62.54	99.82		689	103	95.5
		17.02	95		62.63	99.82		689	103	95.5
		17.04	84		62.72	99.82		690	103	95.6
		17.06	98		62.8	99.82		690	103	95.6
		17.08	90		62.89	99.82		691	103	95.7
		17.1	95		62.98	99.82		691	103	95.7
		17.12	92		63.07	99.82		692	103	95.7
		17.14	75		63.15	99.82		692	103	95.6
		17.16	74		63.24	99.82		693	103	95.6
		17.18	93		63.33	99.82		693	103	95.5
		17.2	83		63.42	99.82		694	103	95.5
		17.22	91		63.5	99.82		694	103	95.5
		17.24	93		63.59	99.82		695	103	95.5
		17.26	76		63.67	99.82		695	103	95.4
		17.28	79		63.76	99.82		696	103	95.4
		17.3	75		63.85	99.82		696	103	95.4
		17.32	74		63.94	99.82		697	103	95.3
		17.34	76		64.03	99.82		697	103	95.3
		17.36	80		64.11	99.82		698	103	95.2
		17.38	108		64.2	99.82		698	103	95.2
		17.4	89		64.29	99.82		699	103	95.2
		17.42	86		64.37	99.82		699	103	95.2
		17.44	86		64.46	99.82		700	103	95.2
		17.46	101		64.55	99.82		700	103	95.2
		17.48	84		64.63	99.82		701	103	95.2
		17.5	89		64.72	99.82		701	103	95.1
		17.52	100		64.81	99.82		701	103	95.1
		17.54	75		64.89	99.82		702	103	95.1
		17.56	79		64.98	99.82		702	103	95.1
		17.58	102		65.07	99.82		703	103	95
		17.6	97		65.15	99.82		703	103	95
		17.62	91		65.24	99.82		704	103	94.9
		17.64	82		65.32	99.82		704	103	94.8
		17.66	82		65.41	99.82		705	103	94.8
		17.68	95		65.5	99.82		705	103	94.7
		17.7	92		65.59	99.82		706	103	94.7
		17.72	94		65.66	99.82		706	103	94.6
		17.74	91		65.76	99.82		707	103	94.6
		17.76	99		65.84	99.82		707	103	94.5
		17.78	89		65.93	99.82		708	103	94.5
		17.8	88		66.02	99.82		708	103	94.4
		17.82	68		66.1	99.82		709	103	94.3
		17.84	82		66.19	99.82		709	103	94.3
		17.86	90		66.28	99.82		710	103	94.2
		17.88	73		66.35	99.82		710	103	94.2
		17.9	96		66.44	99.82		711	103	94.1
		17.92	82		66.53	99.82		711	103	94
		17.94	94		66.61	99.82		712	103	93.9
		17.96	95		66.7	99.82		712	103	93.8
		17.98	107		66.79	99.82		713	103	93.8
		18	89		66.87	99.82		713	103	93.7
		18.02	73		66.96	99.82		714	103	93.7
		18.04	82		67.04	99.82		714	103	93.6
		18.06	100		67.13	99.82		715	103	93.6
		18.08	94		67.21	99.82		715	103	93.5
		18.1	83		67.29	99.82		715	103	93.4
		18.12	93		67.39	99.82		716	103	93.3
		18.14	99		67.47	99.82		716	103	93.2
		18.16	89		67.56	99.82		717	103	93
		18.18	78		67.64	99.82		717	103	92.9
		18.2	80		67.73	99.82		718	103	92.8
		18.22	114		67.81	99.82		718	103	92.6
		18.24	87		67.89	99.82		719	103	92.5
		18.26	87		67.98	99.82		719	103	92.4
		18.28	114		68.06	99.82		720	103	92.3
		18.3	96		68.15	99.82		720	103	92.2
		18.32	103		68.24	99.82		721	103	92.2
		18.34	82		68.32	99.82		721	103	92.2
		18.36	77		68.41	99.82		722	103	92.3
		18.38	104		68.49	99.82		722	103	92.3
		18.4	81		68.57	99.82		723	103	92.5
		18.42	81		68.66	99.82		723	103	92.6
		18.44	73		68.74	99.82		724	103	92.7
		18.46	107		68.83	99.82		724	103	92.9
		18.48	95		68.91	99.82		725	103	93
		18.5	107		69	99.82		725	103	93.2
		18.52	102		69.08	99.82		726	103	93.3
		18.54	100		69.17	99.82		726	103	93.4
		18.56	93		69.25	99.82		727	103	93.6
		18.58	90		69.34	99.82		727	103	93.7
		18.6	96		69.42	99.82		728	103	93.8
		18.62	93		69.51	99.82		728	103	93.8
		18.64	88		69.59	99.82		728	103	93.9
		18.66	97		69.67	99.82		729	103	94
		18.68	84		69.76	99.82		729	103	94
		18.7	93		69.84	99.82		730	103	94.1
		18.72	104		69.92	99.82		730	103	94.1
		18.74	82		70.01	99.82		731	103	94
		18.76	92		70.1	99.82		731	103	94
		18.78	98		70.18	99.82		732	103	94
		18.8	87		70.27	99.82		732	103	94
		18.82	74		70.35	99.82		733	103	94
		18.84	100		70.44	99.82		733	103	93.9
		18.86	89		70.52	99.82		734	103	93.9
		18.88	89		70.6	99.82		734	103	93.9
		18.9	91		70.69	99.82		735	103	93.9
		18.92	85		70.77	99.82		735	103	93.9
		18.94	101		70.86	99.83		736	103	93.9
		18.96	78		70.94	99.83		736	103	93.9
		18.98	94		71.03	99.83		737	103	93.9
		19	92		71.11	99.83		737	103	93.9
		19.02	109		71.19	99.83		738	103	93.9
		19.04	88		71.28	99.83		738	103	94
		19.06	89		71.36	99.83		739	103	94
		19.08	101		71.44	99.83		739	103	93.9
		19.1	100		71.53	99.83		740	103	93.9
		19.12	102		71.61	99.83		740	103	93.9
		19.14	99		71.7	99.83		741	103	93.9
		19.16	100		71.78	99.83		741	103	93.8
		19.18	93		71.86	99.83		742	103	93.8
		19.2	78		71.95	99.83		742	103	93.8
		19.22	87		72.04	99.83		742	103	93.7
		19.24	76		72.12	99.83		743	103	93.7
		19.26	89		72.2	99.83		743	103	93.6
		19.28	92		72.28	99.83		744	103	93.6
		19.3	92		72.37	99.83		744	103	93.5
		19.32	100		72.45	99.83		745	103	93.5
		19.34	93		72.54	99.83		745	103	93.4
		19.36	81		72.62	99.83		746	103	93.4
		19.38	94		72.7	99.83		746	103	93.4
		19.4	83		72.78	99.83		747	103	93.3
		19.42	84		72.87	99.83		747	103	93.3
		19.44	89		72.96	99.83		748	103	93.3
		19.46	95		73.04	99.83		748	103	93.3
		19.48	84		73.12	99.83		749	103	93.3
		19.5	107		73.21	99.83		749	103	93.3
		19.52	100		73.29	99.83		750	103	93.3
		19.54	85		73.38	99.83		750	103	93.2
		19.56	91		73.46	99.83		751	103	93.2
		19.58	101		73.54	99.83		751	103	93.2
		19.6	101		73.63	99.83		752	103	93.1
		19.62	114		73.71	99.83		752	103	93.1
		19.64	91		73.79	99.83		753	103	93.1
		19.66	108		73.87	99.83		753	103	93
		19.68	106		73.96	99.83		754	103	93
		19.7	94		74.04	99.83		754	103	93
		19.72	104		74.13	99.83		755	103	92.9
		19.74	91		74.2	99.83		755	103	92.9
		19.76	96		74.29	99.83		755	103	92.8
		19.78	103		74.38	99.83		756	103	92.8
		19.8	99		74.46	99.83		756	103	92.8
		19.82	88		74.54	99.83		757	103	92.8
		19.84	101		74.63	99.83		757	103	92.7
		19.86	116		74.71	99.83		758	103	92.7
		19.88	95		74.8	99.83		758	103	92.6
		19.9	103		74.88	99.83		759	103	92.6
		19.92	101		74.95	99.83		759	103	92.6
		19.94	101		75.04	99.83		760	103	92.5
		19.96	91		75.13	99.83		760	103	92.5
		19.98	77		75.21	99.83		761	103	92.5
		20	96		75.29	99.83		761	103	92.5
		20.02	105		75.37	99.83		762	103	92.4
		20.04	95		75.46	99.83		762	103	92.4
		20.06	92		75.54	99.83		763	103	92.3
		20.08	113		75.62	99.83		763	103	92.3
		20.1	103		75.71	99.83		764	103	92.3
		20.12	87		75.79	99.83		764	103	92.3
		20.14	98		75.87	99.83		765	103	92.2
		20.16	99		75.96	99.83		765	103	92.2
		20.18	109		76.04	99.83		766	103	92.1
		20.2	99		76.12	99.83		766	103	92
		20.22	109		76.21	99.83		767	103	91.9
		20.24	97		76.29	99.83		767	102	91.9
		20.26	109		76.37	99.83		768	102	91.8
		20.28	81		76.45	99.83		768	102	91.8
		20.3	97		76.54	99.83		769	102	91.8
		20.32	106		76.62	99.83		769	102	91.8
		20.34	108		76.7	99.83		769	102	91.8
		20.36	98		76.79	99.83		770	102	91.8
		20.38	105		76.88	99.83		770	102	91.8
		20.4	102		76.96	99.83		771	102	91.8
		20.42	83		77.04	99.83		771	102	91.9
		20.44	98		77.12	99.83		772	102	91.9
		20.46	95		77.2	99.83		772	103	91.9
		20.48	109		77.29	99.83		773	103	91.9
		20.5	110		77.37	99.83		773	102	91.9
		20.52	97		77.46	99.83		774	102	91.9
		20.54	98		77.54	99.83		774	102	91.9
		20.56	118		77.62	99.83		775	102	91.9
		20.58	112		77.7	99.83		775	102	91.9
		20.6	101		77.79	99.83		776	102	91.9
		20.62	96		77.87	99.83		776	102	91.9
		20.64	93		77.95	99.83		777	102	91.9
		20.66	109		78.03	99.83		777	102	91.9
		20.68	111		78.12	99.83		778	102	91.8
		20.7	113		78.2	99.83		778	102	91.8
		20.72	91		78.29	99.83		779	102	91.8
		20.74	124		78.37	99.83		779	102	91.8
		20.76	102		78.45	99.83		780	102	91.8
		20.78	98		78.54	99.83		780	102	91.8
		20.8	103		78.62	99.83		781	102	91.8
		20.82	94		78.7	99.83		781	102	91.7
		20.84	101		78.79	99.83		782	102	91.7
		20.86	103		78.87	99.83		782	102	91.7
		20.88	92		78.95	99.83		782	102	91.6
		20.9	103		79.03	99.83		783	102	91.6
		20.92	98		79.11	99.83		783	102	91.6
		20.94	93		79.2	99.83		784	102	91.6
		20.96	96		79.28	99.83		784	102	91.6
		20.98	94		79.37	99.83		785	102	91.6
		21	110		79.45	99.83		785	102	91.6
		21.02	102		79.53	99.83		786	102	91.6
		21.04	108		79.61	99.83		786	102	91.5
		21.06	110		79.7	99.83		787	102	91.5
		21.08	102		79.78	99.83		787	102	91.5
		21.1	102		79.86	99.84		788	102	91.4
		21.12	112		79.94	99.84		788	102	91.4
		21.14	114		80.03	99.84		789	102	91.3
		21.16	112		80.11	99.84		789	102	91.2
		21.18	96		80.2	99.84		790	102	91.2
		21.2	100		80.27	99.84		790	102	91.1
		21.22	111		80.36	99.84		791	102	91.1
		21.24	117		80.45	99.84		791	102	91
		21.26	107		80.53	99.84		792	102	90.9
		21.28	108		80.61	99.84		792	102	90.9
		21.3	124		80.69	99.84		793	102	90.8
		21.32	119		80.77	99.84		793	102	90.7
		21.34	102		80.86	99.84		794	102	90.6
		21.36	125		80.94	99.84		794	102	90.5
		21.38	104		81.02	99.84		795	102	90.4
		21.4	100		81.11	99.84		795	102	90.3
		21.42	114		81.19	99.84		796	102	90.2
		21.44	128		81.27	99.84		796	102	90.1
		21.46	95		81.36	99.84		796	102	90
		21.48	116		81.44	99.84		797	102	90
		21.5	118		81.53	99.84		797	102	89.9
		21.52	95		81.61	99.84		798	102	89.8
		21.54	118		81.69	99.84		798	102	89.7
		21.56	119		81.77	99.84		799	102	89.6
		21.58	106		81.86	99.84		799	102	89.6
		21.6	115		81.94	99.84		800	102	89.5
		21.62	125		82.02	99.84		800	102	89.4
		21.64	127		82.1	99.84		801	102	89.3
		21.66	104		82.19	99.84		801	102	89.1
		21.68	103		82.27	99.84		802	102	89
		21.7	103		82.35	99.84		802	102	88.9
		21.72	110		82.44	99.84		803	102	88.8
		21.74	112		82.52	99.84		803	102	88.6
		21.76	116		82.6	99.84		804	102	88.5
		21.78	110		82.69	99.84		804	102	88.4
		21.8	106		82.77	99.84		805	102	88.2
		21.82	104		82.85	99.84		805	102	88.1
		21.84	95		82.93	99.84		806	102	88
		21.86	106		83.02	99.84		806	102	87.8
		21.88	114		83.1	99.84		807	102	87.7
		21.9	104		83.19	99.84		807	102	87.6
		21.92	108		83.27	99.84		808	102	87.5
		21.94	89		83.35	99.84		808	102	87.4
		21.96	111		83.43	99.84		809	102	87.2
		21.98	131		83.52	99.84		809	102	87.1
		22	98		83.6	99.84		809	102	87
		22.02	117		83.68	99.84		810	102	86.9
		22.04	124		83.77	99.84		810	102	86.8
		22.06	130		83.85	99.84		811	102	86.7
		22.08	97		83.93	99.84		811	102	86.6
		22.1	125		84.02	99.84		812	102	86.5
		22.12	131		84.1	99.84		812	102	86.4
		22.14	110		84.18	99.84		813	102	86.3
		22.16	133		84.27	99.84		813	102	86.3
		22.18	116		84.35	99.84		814	102	86.2
		22.2	110		84.43	99.84		814	102	86.1
		22.22	100		84.52	99.84		815	102	86
		22.24	98		84.6	99.84		815	102	85.9
		22.26	100		84.68	99.84		816	102	85.8
		22.28	105		84.77	99.84		816	102	85.7
		22.3	96		84.85	99.84		817	102	85.6
		22.32	102		84.94	99.84		817	102	85.5
		22.34	101		85.02	99.84		818	102	85.4
		22.36	100		85.1	99.84		818	102	85.3
		22.38	107		85.19	99.84		819	102	85.1
		22.4	89		85.27	99.84		819	102	85
		22.42	89		85.35	99.84		820	102	84.8
		22.44	107		85.43	99.84		820	102	84.6
		22.46	129		85.52	99.84		821	102	84.5
		22.48	132		85.61	99.84		821	102	84.3
		22.5	90		85.69	99.84		822	102	84.1
		22.52	141		85.77	99.84		822	102	83.9
		22.54	101		85.85	99.84		823	102	83.6
		22.56	102		85.93	99.84		823	102	83.4
		22.58	96		86.01	99.84		823	102	83.1
		22.6	104		86.1	99.84		824	102	82.8
		22.62	129		86.18	99.84		824	102	82.4
		22.64	109		86.27	99.84		825	102	82.1
		22.66	105		86.35	99.84		825	102	81.8
		22.68	100		86.43	99.84		826	102	81.4
		22.7	113		86.52	99.84		826	102	81.1
		22.72	106		86.6	99.84		827	102	80.8
		22.74	93		86.68	99.84		827	102	80.4
		22.76	114		86.77	99.84		828	102	80.1
		22.78	118		86.85	99.84		828	102	79.8
		22.8	140		86.93	99.84		829	102	79.4
		22.82	121		87.02	99.84		829	102	79.1
		22.84	117		87.1	99.84		830	102	78.7
		22.86	112		87.18	99.84		830	102	78.4
		22.88	114		87.27	99.84		831	102	77.9
		22.9	118		87.35	99.84		831	102	77.5
		22.92	113		87.43	99.84		832	102	77
		22.94	105		87.51	99.84		832	102	76.5
		22.96	97		87.6	99.84		833	102	75.9
		22.98	114		87.68	99.84		833	102	75.3
		23	97		87.76	99.84		834	102	74.6
		23.02	108		87.85	99.84		834	102	73.8
		23.04	110		87.93	99.84		835	102	72.9
		23.06	109		88.02	99.84		835	102	71.9
		23.08	101		88.09	99.84		836	102	70.8
		23.1	132		88.18	99.84		836	102	69.5
		23.12	91		88.27	99.84		836	102	68.2
		23.14	103		88.35	99.84		837	102	66.7
		23.16	110		88.43	99.84		837	102	65.2
		23.18	112		88.52	99.84		838	102	63.5
		23.2	96		88.6	99.84		838	102	61.8
		23.22	95		88.68	99.84		839	102	60.1
		23.24	102		88.76	99.84		839	102	58.5
		23.26	100		88.84	99.84		840	102	57
		23.28	92		88.93	99.84		840	102	55.7
		23.3	104		89.01	99.84		841	102	54.7
		23.32	124		89.09	99.84		841	102	54
		23.34	103		89.18	99.84		842	102	53.5
		23.36	107		89.26	99.84		842	102	53.4
		23.38	108		89.35	99.84		843	102	53.6
		23.4	107		89.43	99.84		843	102	54
		23.42	115		89.51	99.84		844	102	54.6
		23.44	109		89.59	99.84		844	102	55.5
		23.46	93		89.68	99.84		845	102	56.5
		23.48	87		89.76	99.84		845	102	57.6
		23.5	84		89.84	99.84		846	102	58.9
		23.52	104		89.92	99.84		846	102	60.2
		23.54	91		90.01	99.84		847	102	61.6
		23.56	103		90.1	99.84		847	102	63.1
		23.58	113		90.18	99.84		848	102	64.6
		23.6	103		90.26	99.84		848	102	66.1
		23.62	110		90.35	99.84		849	102	67.5
		23.64	99		90.43	99.84		849	102	68.9
		23.66	109		90.52	99.84		850	102	70.3
		23.68	96		90.6	99.84		850	102	71.5
		23.7	109		90.68	99.84		850	102	72.7
		23.72	120		90.77	99.84		851	102	73.8
		23.74	115		90.85	99.84		851	102	74.7
		23.76	104		90.93	99.84		852	102	75.5
		23.78	96		91.01	99.84		852	102	76.3
		23.8	105		91.09	99.84		853	102	77
		23.82	113		91.18	99.84		853	102	77.6
		23.84	98		91.26	99.84		854	102	78.1
		23.86	126		91.34	99.84		854	102	78.6
		23.88	111		91.43	99.84		855	102	79.1
		23.9	125		91.51	99.84		855	102	79.5
		23.92	99		91.59	99.84		856	102	80
		23.94	116		91.68	99.84		856	102	80.4
		23.96	111		91.76	99.84		857	102	80.8
		23.98	94		91.84	99.84		857	102	81.2
		24	97		91.93	99.84		858	102	81.6
		24.02	93		92.01	99.84		858	102	82
		24.04	116		92.09	99.84		859	102	82.4
		24.06	113		92.18	99.84		859	102	82.7
		24.08	118		92.26	99.84		860	102	83.1
		24.1	110		92.34	99.84		860	102	83.4
		24.12	110		92.43	99.84		861	102	83.7
		24.14	96		92.51	99.84		861	102	84
		24.16	105		92.59	99.84		862	102	84.3
		24.18	117		92.67	99.84		862	102	84.6
		24.2	106		92.76	99.84		863	102	84.8
		24.22	109		92.84	99.84		863	102	85
		24.24	92		92.92	99.84		863	102	85.2
		24.26	97		93.01	99.84		864	102	85.4
		24.28	108		93.09	99.84		864	102	85.6
		24.3	108		93.18	99.84		865	102	85.7
		24.32	121		93.26	99.84		865	102	85.9
		24.34	107		93.34	99.84		866	102	86
		24.36	104		93.42	99.84		866	102	86.1
		24.38	78		93.5	99.84		867	102	86.2
		24.4	111		93.59	99.84		867	102	86.3
		24.42	112		93.68	99.84		868	102	86.4
		24.44	99		93.76	99.84		868	102	86.6
		24.46	95		93.84	99.84		869	102	86.7
		24.48	94		93.93	99.84		869	102	86.8
		24.5	120		94.01	99.84		870	102	86.9
		24.52	90		94.09	99.84		870	102	87
		24.54	102		94.18	99.84		871	102	87.1
		24.56	95		94.26	99.84		871	102	87.2
		24.58	95		94.34	99.84		872	102	87.3
		24.6	97		94.43	99.84		872	102	87.4
		24.62	107		94.51	99.84		873	102	87.4
		24.64	104		94.59	99.84		873	102	87.5
		24.66	96		94.68	99.84		874	102	87.5
		24.68	100		94.75	99.84		874	102	87.6
		24.7	111		94.84	99.84		875	102	87.6
		24.72	116		94.93	99.84		875	102	87.6
		24.74	119		95.01	99.84		876	102	87.7
		24.76	98		95.09	99.84		876	102	87.7
		24.78	107		95.17	99.84		877	102	87.7
		24.8	104		95.26	99.84		877	102	87.7
		24.82	112		95.34	99.84		877	102	87.7
		24.84	88		95.42	99.84		878	102	87.7
		24.86	99		95.51	99.84		878	102	87.7
		24.88	111		95.59	99.84		879	102	87.6
		24.9	99		95.67	99.84		879	102	87.6
		24.92	111		95.75	99.84		880	102	87.6
		24.94	110		95.84	99.84		880	102	87.5
		24.96	99		95.92	99.84		881	102	87.5
		24.98	114		96.01	99.84		881	102	87.4
		25	99		96.09	99.84		882	102	87.3
		25.02	92		96.18	99.84		882	102	87.3
		25.04	122		96.26	99.84		883	102	87.3
		25.06	92		96.34	99.84		883	102	87.3
		25.08	108		96.42	99.84		884	102	87.3
		25.1	122		96.51	99.84		884	102	87.3
		25.12	87		96.59	99.84		885	102	87.2
		25.14	94		96.67	99.84		885	102	87.2
		25.16	86		96.75	99.84		886	102	87.2
		25.18	98		96.84	99.84		886	102	87.2
		25.2	117		96.93	99.84		887	102	87.2
		25.22	96		97.01	99.84		887	102	87.2
		25.24	102		97.09	99.84		888	102	87.2
		25.26	97		97.17	99.84		888	102	87.3
		25.28	100		97.25	99.84		889	102	87.3
		25.3	88		97.34	99.84		889	102	87.3
		25.32	92		97.43	99.84		890	102	87.3
		25.34	94		97.51	99.84		890	102	87.4
		25.36	105		97.59	99.84		890	102	87.4
		25.38	85		97.68	99.84		891	102	87.5
		25.4	106		97.75	99.84		891	102	87.6
		25.42	93		97.84	99.84		892	102	87.6
		25.44	86		97.92	99.84		892	102	87.7
		25.46	101		98.01	99.84		893	102	87.7
		25.48	103		98.09	99.84		893	102	87.7
		25.5	107		98.17	99.84		894	102	87.8
		25.52	99		98.26	99.84		894	102	87.8
		25.54	101		98.34	99.84		895	102	87.8
		25.56	101		98.43	99.84		895	102	87.8
		25.58	115		98.51	99.84		896	102	87.8
		25.6	105		98.59	99.84		896	102	87.8
		25.62	92		98.67	99.84		897	102	87.8
		25.64	112		98.76	99.84		897	102	87.8
		25.66	107		98.84	99.84		898	102	87.8
		25.68	129		98.93	99.84		898	102	87.7
		25.7	119		99.01	99.84		899	102	87.7
		25.72	112		99.09	99.84		899	102	87.6
		25.74	114		99.18	99.84		900	102	87.6
		25.76	126		99.26	99.84		900	102	87.5
		25.78	117		99.34	99.84		901	102	87.4
		25.8	115		99.43	99.84		901	102	87.3
		25.82	111		99.51	99.84		902	102	87.2
		25.84	111		99.59	99.84		902	102	87.1
		25.86	112		99.67	99.84		903	102	87
		25.88	124		99.76	99.84		903	102	87
		25.9	136		99.84	99.84		904	102	86.9
		25.92	123		99.92	99.84		904	102	86.8
		25.94	120		100.01	99.84		904	102	86.7
		25.96	144		100.09	99.84		905	102	86.5
		25.98	149		100.17	99.84		905	102	86.4
		26	131		100.26	99.84		906	102	86.3
		26.02	127		100.34	99.84		906	102	86.2
		26.04	156		100.42	99.84		907	102	86.1
		26.06	168		100.51	99.84		907	102	86
		26.08	143		100.59	99.84		908	102	85.9
		26.1	164		100.68	99.84		908	102	85.8
		26.12	138		100.76	99.84		909	102	85.6
		26.14	137		100.85	99.84		909	102	85.5
		26.16	135		100.92	99.84		910	102	85.4
		26.18	137		101.01	99.84		910	102	85.3
		26.2	138		101.09	99.84		911	103	85.2
		26.22	125		101.17	99.84		911	103	85
		26.24	107		101.26	99.84		912	103	84.9
		26.26	111		101.34	99.84		912	103	84.8
		26.28	91		101.43	99.84		913	102	84.6
		26.3	107		101.51	99.84		913	102	84.5
		26.32	117		101.59	99.84		914	102	84.3
		26.34	98		101.68	99.84		914	102	84.2
		26.36	84		101.76	99.84		915	102	84.1
		26.38	96		101.85	99.84		915	102	83.9
		26.4	106		101.92	99.84		916	102	83.7
		26.42	90		102.01	99.84		916	102	83.6
		26.44	95		102.09	99.84		917	102	83.4
		26.46	106		102.18	99.84		917	102	83.2
		26.48	105		102.26	99.84		917	102	83
		26.5	99		102.34	99.84		918	102	82.8
		26.52	83		102.42	99.84		918	102	82.6
		26.54	93		102.51	99.84		919	102	82.5
		26.56	85		102.59	99.84		919	102	82.3
		26.58	103		102.68	99.84		920	102	82
		26.6	112		102.76	99.84		920	102	81.8
		26.62	95		102.84	99.84		921	102	81.6
		26.64	101		102.92	99.84		921	102	81.3
		26.66	113		103.01	99.83		922	102	81.1
		26.68	88		103.09	99.83		922	102	80.8
		26.7	90		103.17	99.83		923	102	80.5
		26.72	104		103.26	99.83		923	102	80.2
		26.74	93		103.34	99.83		924	102	79.9
		26.76	93		103.43	99.83		924	102	79.6
		26.78	92		103.52	99.83		925	102	79.3
		26.8	90		103.6	99.83		925	102	79
		26.82	109		103.68	99.83		926	102	78.7
		26.84	106		103.76	99.83		926	102	78.5
		26.86	85		103.85	99.83		927	102	78.2
		26.88	117		103.93	99.83		927	102	77.9
		26.9	96		104.01	99.83		928	102	77.6
		26.92	86		104.09	99.83		928	102	77.4
		26.94	95		104.18	99.83		929	102	77.1
		26.96	85		104.26	99.83		929	102	76.8
		26.98	83		104.35	99.83		930	102	76.5
		27	113		104.43	99.83		930	102	76.2
		27.02	108		104.52	99.83		931	102	75.9
		27.04	98		104.6	99.83		931	102	75.5
		27.06	94		104.68	99.83		931	102	75.2
		27.08	117		104.76	99.83		932	102	74.8
		27.1	116		104.85	99.83		932	102	74.5
		27.12	93		104.92	99.83		933	102	74.2
		27.14	106		105.01	99.83		933	102	73.9
		27.16	101		105.09	99.83		934	102	73.5
		27.18	126		105.19	99.83		934	102	73.3
		27.2	123		105.26	99.83		935	102	73
		27.22	108		105.35	99.83		935	102	72.7
		27.24	109		105.43	99.83		936	102	72.3
		27.26	97		105.52	99.83		936	102	72
		27.28	111		105.59	99.83		937	102	71.6
		27.3	108		105.68	99.83		937	102	71.2
		27.32	107		105.76	99.83		938	102	70.8
		27.34	99		105.85	99.83		938	102	70.3
		27.36	121		105.93	99.83		939	102	69.8
		27.38	118		106.02	99.83		939	102	69.3
		27.4	104		106.1	99.83		940	102	68.7
		27.42	86		106.19	99.83		940	102	68.1
		27.44	121		106.26	99.83		941	102	67.6
		27.46	138		106.35	99.83		941	102	67
		27.48	120		106.43	99.83		942	102	66.5
		27.5	104		106.52	99.83		942	102	65.9
		27.52	103		106.6	99.83		943	102	65.4
		27.54	96		106.68	99.83		943	102	64.9
		27.56	100		106.76	99.83		944	102	64.5
		27.58	100		106.85	99.83		944	102	64.1
		27.6	98		106.93	99.83		944	102	63.7
		27.62	124		107.02	99.83		945	102	63.4
		27.64	93		107.1	99.83		945	102	63.2
		27.66	96		107.18	99.83		946	102	63
		27.68	112		107.27	99.83		946	102	62.9
		27.7	89		107.36	99.83		947	102	62.8
		27.72	114		107.44	99.83		947	102	62.8
		27.74	101		107.52	99.83		948	102	62.9
		27.76	106		107.6	99.83		948	102	62.9
		27.78	84		107.69	99.83		949	102	63
		27.8	91		107.77	99.83		949	102	63.1
		27.82	90		107.85	99.83		950	102	63.2
		27.84	91		107.94	99.83		950	102	63.3
		27.86	98		108.02	99.83		951	102	63.3
		27.88	100		108.1	99.83		951	102	63.3
		27.9	97		108.19	99.83		952	102	63.2
		27.92	79		108.26	99.83		952	102	63.1
		27.94	113		108.35	99.83		953	102	63
		27.96	90		108.43	99.83		953	102	62.8
		27.98	97		108.52	99.83		954	102	62.6
		28	88		108.6	99.83		954	102	62.3
		28.02	101		108.68	99.83		955	102	62
		28.04	88		108.77	99.83		955	102	61.6
		28.06	79		108.85	99.83		956	102	61.2
		28.08	89		108.93	99.83		956	102	60.8
		28.1	86		109.02	99.83		957	102	60.3
		28.12	75		109.1	99.83		957	102	59.8
		28.14	101		109.19	99.83		957	102	59.2
		28.16	92		109.27	99.83		958	102	58.7
		28.18	67		109.35	99.83		958	102	58
		28.2	92		109.43	99.83		959	102	57.4
		28.22	90		109.52	99.83		959	102	56.6
		28.24	105		109.6	99.83		960	102	55.9
		28.26	83		109.69	99.83		960	102	55.1
		28.28	110		109.77	99.83		961	102	54.3
		28.3	90		109.85	99.83		961	102	53.6
		28.32	97		109.93	99.83		962	102	53
		28.34	89		110.02	99.83		962	102	52.5
		28.36	105		110.1	99.83		963	102	52.2
		28.38	91		110.19	99.83		963	102	52.2
		28.4	83		110.27	99.83		964	102	52.4
		28.42	97		110.36	99.83		964	102	53
		28.44	88		110.44	99.83		965	102	53.9
		28.46	77		110.52	99.83		965	102	55.1
		28.48	89		110.6	99.83		966	102	56.6
		28.5	86		110.69	99.83		966	102	58.3
		28.52	85		110.77	99.83		967	102	60.2
		28.54	82		110.85	99.83		967	102	62.1
		28.56	82		110.93	99.83		968	102	64.2
		28.58	76		111.01	99.83		968	102	66.2
		28.6	83		111.1	99.83		969	102	68.1
		28.62	98		111.19	99.83		969	102	69.9
		28.64	95		111.27	99.83		970	102	71.5
		28.66	79		111.36	99.83		970	102	73
		28.68	64		111.43	99.83		971	102	74.4
		28.7	81		111.52	99.83		971	102	75.6
		28.72	94		111.6	99.83		971	102	76.7
		28.74	85		111.69	99.83		972	102	77.7
		28.76	84		111.78	99.83		972	102	78.6
		28.78	92		111.86	99.83		973	102	79.3
		28.8	79		111.94	99.83		973	102	80
		28.82	78		112.02	99.83		974	102	80.5
		28.84	84		112.11	99.83		974	102	81
		28.86	86		112.19	99.83		975	102	81.4
		28.88	85		112.28	99.83		975	102	81.8
		28.9	80		112.36	99.83		976	102	82.1
		28.92	86		112.44	99.83		976	102	82.4
		28.94	89		112.53	99.83		977	102	82.6
		28.96	106		112.61	99.83		977	102	82.8
		28.98	92		112.69	99.83		978	102	83
		29	84		112.77	99.83		978	102	83.1
		29.02	82		112.86	99.83		979	102	83.2
		29.04	81		112.94	99.83		979	102	83.3
		29.06	100		113.02	99.83		980	102	83.3
		29.08	87		113.11	99.83		980	102	83.4
		29.1	67		113.2	99.83		981	102	83.4
		29.12	81		113.27	99.83		981	102	83.4
		29.14	68		113.36	99.83		982	101	83.4
		29.16	92		113.44	99.83		982	101	83.4
		29.18	91		113.52	99.83		983	101	83.4
		29.2	86		113.61	99.83		983	101	83.4
		29.22	87		113.69	99.83		984	101	83.3
		29.24	83		113.78	99.83		984	101	83.3
		29.26	77		113.86	99.83		984	101	83.2
		29.28	85		113.94	99.83		985	101	83.2
		29.3	75		114.03	99.83		985	101	83.1
		29.32	92		114.11	99.83		986	101	83.1
		29.34	84		114.19	99.83		986	101	83
		29.36	80		114.27	99.83		987	101	83
		29.38	73		114.36	99.83		987	101	83
		29.4	80		114.44	99.83		988	101	82.9
		29.42	80		114.53	99.83		988	101	82.9
		29.44	93		114.61	99.83		989	101	82.8
		29.46	87		114.69	99.83		989	101	82.7
		29.48	79		114.77	99.83		990	101	82.7
		29.5	75		114.86	99.83		990	101	82.6
		29.52	90		114.94	99.83		991	101	82.5
		29.54	80		115.03	99.83		991	101	82.5
		29.56	89		115.11	99.83		992	101	82.4
		29.58	93		115.19	99.83		992	101	82.4
		29.6	77		115.28	99.83		993	101	82.3
		29.62	89		115.36	99.83		993	101	82.3
		29.64	76		115.44	99.83		994	101	82.3
		29.66	74		115.53	99.83		994	101	82.2
		29.68	66		115.62	99.83		995	101	82.2
		29.7	78		115.69	99.83		995	101	82.2
		29.72	91		115.78	99.83		996	101	82.2
		29.74	83		115.87	99.83		996	101	82.2
		29.76	86		115.95	99.83		997	101	82.2
		29.78	89		116.04	99.83		997	101	82.2
		29.8	94		116.11	99.83		998	101	82.2
		29.82	74		116.2	99.83		998	101	82.2
		29.84	84		116.28	99.83		998	101	82.2
		29.86	82		116.36	99.83		999	101	82.2
		29.88	88		116.45	99.83		999	101	82.2
		29.9	68		116.53	99.82		1000	101	82.2
		29.92	71		116.61	99.82		1000	101	82.2
		29.94	58		116.69	99.82		1000	101	82.2
		29.96	77		116.78	99.82		1000	101	82.2
		29.98	86		116.86	99.82		1000	101	82.2
		30	78		116.94	99.82		1000	101	82.2
		30.02	70		117.03	99.82		1000	101	82.2
		30.04	72		117.11	99.82		1000	101	82.2
		30.06	68		117.2	99.82		1000	101	82.1
		30.08	77		117.28	99.82		1000	101	82.1
		30.1	85		117.36	99.82		1000	101	82.1
		30.12	77		117.45	99.82		1010	101	82
		30.14	76		117.53	99.82		1010	101	81.9
		30.16	73		117.61	99.82		1010	101	81.9
		30.18	77		117.69	99.82		1010	101	81.8
		30.2	74		117.78	99.82		1010	100	81.7
		30.22	87		117.86	99.82		1010	100	81.6
		30.24	78		117.94	99.82		1010	100	81.5
		30.26	82		118.03	99.82		1010	100	81.4
		30.28	77		118.11	99.82		1010	100	81.2
		30.3	87		118.19	99.82		1010	100	81.1
		30.32	94		118.28	99.82		1010	100	81
		30.34	73		118.36	99.82		1010	100	80.8
		30.36	76		118.44	99.82		1010	100	80.7
		30.38	97		118.53	99.82		1010	100	80.5
		30.4	105		118.61	99.82		1010	100	80.4
		30.42	90		118.7	99.82		1010	100	80.2
		30.44	95		118.78	99.82		1010	100	80
		30.46	119		118.86	99.82		1010	100	79.8
		30.48	94		118.94	99.82		1010	100	79.7
		30.5	91		119.03	99.82		1010	100	79.5
		30.52	91		119.11	99.82		1010	100	79.3
		30.54	84		119.2	99.82		1020	100	79.1
		30.56	100		119.28	99.82		1020	100	78.9
		30.58	86		119.37	99.82		1020	100	78.7
		30.6	116		119.45	99.82		1020	100	78.4
		30.62	90		119.53	99.82		1020	100	78.2
		30.64	83		119.61	99.82		1020	100	78
		30.66	101		119.7	99.82		1020	100	77.8
		30.68	91		119.78	99.82		1020	100	77.6
		30.7	106		119.87	99.82		1020	99.9	77.3
		30.72	71		119.94	99.82		1020	99.9	77.1
		30.74	89		120.03	99.82		1020	99.9	76.9
		30.76	69		120.11	99.82		1020	99.9	76.6
		30.78	75		120.19	99.82		1020	99.8	76.4
		30.8	83		120.28	99.82		1020	99.8	76.1
		30.82	79		120.36	99.82		1020	99.8	75.9
		30.84	84		120.45	99.82		1020	99.7	75.6
		30.86	79		120.53	99.82		1020	99.7	75.4
		30.88	92		120.62	99.82		1020	99.7	75.1
		30.9	83		120.69	99.82		1020	99.7	74.9
		30.92	70		120.78	99.82		1020	99.6	74.6
		30.94	65		120.86	99.82		1020	99.6	74.4
		30.96	77		120.95	99.82		1030	99.6	74.2
		30.98	94		121.03	99.82		1030	99.6	73.9
		31	75		121.11	99.82		1030	99.6	73.7
		31.02	89		121.2	99.82		1030	99.6	73.5
		31.04	78		121.28	99.82		1030	99.6	73.3
		31.06	85		121.37	99.82		1030	99.6	73.1
		31.08	97		121.45	99.82		1030	99.5	72.9
		31.1	87		121.53	99.82		1030	99.5	72.7
		31.12	71		121.61	99.82		1030	99.4	72.4
		31.14	88		121.7	99.82		1030	99.4	72.2
		31.16	97		121.78	99.82		1030	99.4	72
		31.18	100		121.87	99.82		1030	99.3	71.7
		31.2	86		121.95	99.82		1030	99.3	71.5
		31.22	92		122.03	99.82		1030	99.3	71.3
		31.24	88		122.11	99.82		1030	99.2	71.1
		31.26	103		122.19	99.82		1030	99.2	70.8
		31.28	93		122.28	99.82		1030	99.2	70.6
		31.3	85		122.36	99.82		1030	99.2	70.4
		31.32	123		122.44	99.82		1030	99.1	70.2
		31.34	107		122.53	99.82		1030	99.1	70
		31.36	115		122.61	99.82		1040	99.1	69.8
		31.38	125		122.7	99.82		1040	99.1	69.7
		31.4	134		122.78	99.82		1040	99.1	69.5
		31.42	144		122.86	99.82		1040	99.1	69.3
		31.44	113		122.95	99.82		1040	99.1	69.2
		31.46	153		123.03	99.82		1040	99.1	69
		31.48	153		123.11	99.82		1040	99.1	68.9
		31.5	161		123.2	99.82		1040	99.1	68.7
		31.52	184		123.28	99.82		1040	99.1	68.6
		31.54	188		123.36	99.82		1040	99	68.5
		31.56	216		123.45	99.82		1040	99	68.3
		31.58	281		123.53	99.82		1040	99	68.2
		31.6	337		123.61	99.82		1040	98.9	68.1
		31.62	448		123.69	99.82		1040	98.9	67.9
		31.64	534		123.78	99.82		1040	98.9	67.8
		31.66	700		123.86	99.82		1040	98.9	67.7
		31.68	761		123.94	99.82		1040	98.9	67.5
		31.7	794		124.03	99.82		1040	98.8	67.4
		31.72	921		124.11	99.82		1040	98.8	67.2
		31.74	1341		124.19	99.82		1040	98.8	67.1
		31.76	1875		124.27	99.82		1040	98.8	66.9
		31.78	2846		124.36	99.82		1050	98.8	66.8
		31.8	3954		124.45	99.82		1050	98.8	66.6
		31.82	4993		124.53	99.82		1050	98.8	66.4
		31.84	4994		124.61	99.82		1050	98.9	66.2
		31.86	4810		124.69	99.82		1050	98.9	66
		31.88	4342		124.77	99.82		1050	98.9	65.8
		31.9	3921		124.86	99.82		1050	98.9	65.5
		31.92	3840		124.94	99.82		1050	98.9	65.3
		31.94	3588		125.03	99.82		1050	98.9	65
		31.96	3613		125.11	99.82		1050	98.9	64.7
		31.98	3657		125.19	99.82		1050	98.9	64.4
		32	4094		125.27	99.82		1050	98.9	64
		32.02	4469		125.36	99.82		1050	98.9	63.6
		32.04	4599		125.44	99.82		1050	98.9	63.1
		32.06	4289		125.52	99.82		1050	98.9	62.6
		32.08	3876		125.61	99.82		1050	99	62.1
		32.1	3249		125.69	99.82		1050	99	61.5
		32.12	2659		125.78	99.82		1050	99.1	60.8
		32.14	2146		125.86	99.82		1050	99.2	60.1
		32.16	1649		125.94	99.82		1050	99.3	59.3
		32.18	1090		126.02	99.82		1050	99.3	58.4
		32.2	630		126.11	99.82		1060	99.4	57.5
		32.22	438		126.19	99.82		1060	99.5	56.5
		32.24	281		126.28	99.82		1060	99.6	55.5
		32.26	232		126.36	99.82		1060	99.7	54.4
		32.28	198		126.44	99.82		1060	99.7	53.3
		32.3	174		126.53	99.82		1060	99.8	52.3
		32.32	143		126.61	99.82		1060	99.8	51.3
		32.34	141		126.7	99.82		1060	99.9	50.4
		32.36	136		126.78	99.82		1060	99.9	49.7
		32.38	126		126.86	99.82		1060	99.9	49.2
		32.4	118		126.95	99.81		1060	100	48.8
		32.42	105		127.03	99.81		1060	100	48.8
		32.44	98		127.11	99.81		1060	100	48.9
		32.46	95		127.19	99.81		1060	100	49.4
		32.48	98		127.28	99.81		1060	100	50
		32.5	100		127.36	99.81		1060	100	50.8
		32.52	95		127.44	99.81		1060	100	51.8
		32.54	87		127.53	99.81		1060	100	52.7
		32.56	81		127.61	99.81		1060	100	53.7
		32.58	87		127.7	99.81		1060	100	54.6
		32.6	87		127.78	99.81		1070	100	55.4
		32.62	79		127.86	99.81		1070	100	56.2
		32.64	82		127.94	99.81		1070	100	56.8
		32.66	67		128.03	99.81		1070	100	57.3
		32.68	76		128.11	99.81		1070	101	57.6
		32.7	80		128.19	99.81		1070	101	57.9
		32.72	79		128.27	99.81		1070	101	58.1
		32.74	70		128.36	99.81		1070	101	58.2
		32.76	92		128.44	99.81		1070	101	58.3
		32.78	78		128.53	99.81		1070	101	58.3
		32.8	82		128.61	99.81		1070	101	58.2
		32.82	72		128.7	99.81		1070	100	58.2
		32.84	68		128.78	99.81		1070	100	58.1
		32.86	59		128.86	99.81		1070	100	57.9
		32.88	69		128.95	99.81		1070	100	57.7
		32.9	94		129.03	99.81		1070	100	57.5
		32.92	62		129.11	99.81		1070	100	57.3
		32.94	65		129.19	99.81		1070	100	57
		32.96	75		129.28	99.81		1070	100	56.8
		32.98	60		129.36	99.81		1070	101	56.5
		33	60		129.44	99.81		1070	101	56.2
		33.02	89		129.53	99.81		1080	101	55.8
		33.04	68		129.61	99.81		1080	101	55.5
		33.06	76		129.7	99.81		1080	101	55.1
		33.08	72		129.78	99.81		1080	101	54.7
		33.1	57		129.86	99.81		1080	101	54.3
		33.12	61		129.95	99.81		1080	101	53.8
		33.14	69		130.03	99.81		1080	101	53.4
		33.16	69		130.11	99.81		1080	101	52.9
		33.18	64		130.19	99.81		1080	101	52.4
		33.2	66		130.28	99.81		1080	101	51.9
		33.22	67		130.36	99.81		1080	101	51.3
		33.24	65		130.45	99.81		1080	101	50.8
		33.26	71		130.53	99.81		1080	101	50.2
		33.28	68		130.61	99.81		1080	101	49.6
		33.3	54		130.7	99.81		1080	100	49.1
		33.32	89		130.78	99.81		1080	100	48.5
		33.34	73		130.86	99.81		1080	100	47.9
		33.36	73		130.95	99.81		1080	100	47.2
		33.38	65		131.03	99.81		1080	100	46.6
		33.4	74		131.12	99.81		1080	100	46
		33.42	68		131.2	99.81		1080	100	45.3
		33.44	69		131.28	99.81		1090	100	44.7
		33.46	76		131.36	99.81		1090	100	44.1
		33.48	70		131.44	99.81		1090	100	43.4
		33.5	81		131.53	99.81		1090	100	42.8
		33.52	59		131.61	99.81		1090	100	42.1
		33.54	85		131.7	99.81		1090	100	41.5
		33.56	65		131.78	99.81		1090	100	40.8
		33.58	62		131.86	99.81		1090	100	40.1
		33.6	70		131.95	99.81		1090	100	39.5
		33.62	71		132.03	99.81		1090	100	38.8
		33.64	69		132.11	99.81		1090	100	38.2
		33.66	67		132.2	99.81		1090	100	37.5
		33.68	60		132.28	99.81		1090	100	36.8
		33.7	75		132.36	99.81		1090	100	36.1
		33.72	79		132.45	99.81		1090	100	35.4
		33.74	66		132.54	99.81		1090	100	34.7
		33.76	61		132.62	99.81		1090	100	34
		33.78	69		132.7	99.81		1090	100	33.4
		33.8	68		132.79	99.81		1090	100	32.7
		33.82	78		132.87	99.81		1090	100	32
		33.84	68		132.95	99.81		1090	100	31.3
		33.86	61		133.03	99.81		1100	100	30.6
		33.88	69		133.12	99.81		1100	101	29.9
		33.9	73		133.2	99.81		1100	101	29.3
		33.92	64		133.29	99.81		1100	101	28.6
		33.94	81		133.37	99.81		1100	101	27.9
		33.96	72		133.46	99.81		1100	101	27.3
		33.98	85		133.54	99.81		1100	101	26.7
		34	66		133.62	99.81		1100	101	26.1
		34.02	70		133.71	99.81		1100	101	25.5
		34.04	72		133.79	99.81		1100	101	24.9
		34.06	58		133.87	99.81		1100	101	24.4
		34.08	64		133.95	99.81		1100	101	23.8
		34.1	75		134.04	99.81		1100	101	23.4
		34.12	55		134.13	99.81		1100	101	22.9
		34.14	63		134.21	99.81		1100	101	22.4
		34.16	55		134.29	99.81		1100	101	22
		34.18	68		134.37	99.81		1100	101	21.6
		34.2	62		134.46	99.81		1100	101	21.2
		34.22	62		134.54	99.81		1100	101	20.8
		34.24	53		134.63	99.81		1100	101	20.5
		34.26	55		134.71	99.81		1110	101	20.2
		34.28	52		134.79	99.81		1110	101	19.9
		34.3	45		134.88	99.81		1110	101	19.7
		34.32	62		134.96	99.81		1110	101	19.5
		34.34	63		135.05	99.81		1110	101	19.3
		34.36	52		135.12	99.81		1110	101	19.1
		34.38	60		135.21	99.81		1110	101	19
		34.4	67		135.29	99.81		1110	101	18.8
		34.42	58		135.37	99.81		1110	101	18.8
		34.44	58		135.46	99.81		1110	100	18.7
		34.46	51		135.54	99.81		1110	100	18.7
		34.48	35		135.63	99.81		1110	100	18.6
		34.5	57		135.71	99.81		1110	100	18.6
		34.52	60		135.79	99.81		1110	100	18.6
		34.54	61		135.88	99.81		1110	100	18.6
		34.56	57		135.96	99.81		1110	100	18.6
		34.58	65		136.04	99.81		1110	100	18.7
		34.6	63		136.13	99.8		1110	100	18.8
		34.62	53		136.21	99.8		1110	100	19
		34.64	47		136.29	99.8		1110	100	19.1
		34.66	56		136.38	99.8		1110	100	19.3
		34.68	50		136.46	99.8		1120	100	19.4
		34.7	59		136.54	99.8		1120	100	19.7
		34.72	54		136.63	99.8		1120	100	20
		34.74	44		136.71	99.8		1120	100	20.3
		34.76	45		136.79	99.8		1120	100	20.7
		34.78	59		136.87	99.8		1120	100	21.1
		34.8	56		136.96	99.8		1120	100	21.5
		34.82	52		137.04	99.8		1120	100	22
		34.84	60		137.12	99.8		1120	100	22.5
		34.86	65		137.21	99.8		1120	100	23
		34.88	50		137.29	99.8		1120	100	23.6
		34.9	54		137.38	99.8		1120	100	24.2
		34.92	57		137.46	99.8		1120	100	24.8
		34.94	51		137.54	99.8		1120	100	25.4
		34.96	45		137.63	99.8		1120	100	26.1
		34.98	45		137.71	99.8		1120	100	26.8
		35	41		137.79	99.8		1120	100	27.5
		35.02	49		137.88	99.8		1120	100	28.2
		35.04	61		137.96	99.8		1120	100	29.1
		35.06	52		138.05	99.8		1120	100	29.9
		35.08	54		138.13	99.8		1120	100	30.8
		35.1	56		138.21	99.8		1130	100	31.8
		35.12	50		138.3	99.8		1130	100	32.7
		35.14	50		138.38	99.8		1130	100	33.6
		35.16	54		138.46	99.8		1130	100	34.6
		35.18	52		138.55	99.8		1130	100	35.5
		35.2	52		138.63	99.8		1130	101	36.5
		35.22	53		138.71	99.8		1130	101	37.4
		35.24	40		138.8	99.8		1130	101	38.3
		35.26	51		138.88	99.8		1130	101	39.2
		35.28	44		138.96	99.8		1130	101	40
		35.3	55		139.05	99.8		1130	101	40.8
		35.32	41		139.13	99.8		1130	101	41.6
		35.34	46		139.21	99.8		1130	101	42.3
		35.36	52		139.3	99.8		1130	101	43
		35.38	59		139.38	99.8		1130	101	43.7
		35.4	41		139.46	99.8		1130	101	44.3
		35.42	38		139.54	99.8		1130	101	44.9
		35.44	61		139.63	99.8		1130	101	45.4
		35.46	52		139.71	99.8		1130	101	45.9
		35.48	47		139.8	99.8		1130	101	46.3
		35.5	44		139.88	99.8		1130	101	46.7
		35.52	45		139.96	99.8		1140	101	47.1
		35.54	59		140.05	99.8		1140	101	47.4
		35.56	52		140.13	99.8		1140	101	47.6
		35.58	44		140.22	99.8		1140	101	47.8
		35.6	47		140.3	99.8		1140	101	47.9
		35.62	46		140.38	99.8		1140	101	47.9
		35.64	48		140.47	99.8		1140	101	47.8
		35.66	58		140.55	99.8		1140	101	47.7
		35.68	50		140.63	99.8		1140	101	47.5
		35.7	43		140.72	99.8		1140	101	47.2
		35.72	47		140.8	99.8		1140	101	46.8
		35.74	54		140.88	99.8		1140	101	46.4
		35.76	56		140.97	99.8		1140	101	45.9
		35.78	48		141.05	99.8		1140	101	45.4
		35.8	42		141.13	99.8		1140	101	44.8
		35.82	49		141.22	99.8		1140	101	44.3
		35.84	59		141.3	99.8		1140	101	43.8
		35.86	40		141.39	99.8		1140	101	43.4
		35.88	60		141.47	99.8		1140	101	42.9
		35.9	38		141.55	99.8		1140	101	42.5
		35.92	44		141.63	99.8		1150	101	42.1
		35.94	40		141.72	99.8		1150	101	41.8
		35.96	57		141.8	99.8		1150	101	41.4
		35.98	62		141.88	99.8		1150	101	41.1
		36	63		141.96	99.8		1150	101	40.9
		36.02	44		142.04	99.8		1150	100	40.6
		36.04	49		142.13	99.8		1150	100	40.5
		36.06	42		142.21	99.8		1150	100	40.4
		36.08	54		142.3	99.8		1150	100	40.4
		36.1	59		142.38	99.8		1150	100	40.5
		36.12	54		142.46	99.8		1150	100	40.8
		36.14	41		142.55	99.8		1150	100	41.1
		36.16	54		142.63	99.8		1150	100	41.7
		36.18	48		142.72	99.8		1150	100	42.3
		36.2	38		142.8	99.8		1150	100	43.1
		36.22	55		142.88	99.8		1150	100	44
		36.24	47		142.96	99.8		1150	100	44.9
		36.26	43		143.04	99.8		1150	100	45.9
		36.28	63		143.13	99.8		1150	100	47
		36.3	47		143.21	99.8		1150	100	48
		36.32	45		143.29	99.8		1150	100	49
		36.34	32		143.38	99.8		1160	100	50
		36.36	42		143.46	99.8		1160	100	51
		36.38	54		143.55	99.8		1160	100	51.9
		36.4	45		143.63	99.8		1160	100	52.8
		36.42	59		143.72	99.79		1160	100	53.7
		36.44	46		143.8	99.79		1160	100	54.5
		36.46	53		143.88	99.79		1160	100	55.3
		36.48	40		143.97	99.79		1160	99.9	56.1
		36.5	51		144.05	99.79		1160	99.9	56.8
		36.52	42		144.13	99.79		1160	99.9	57.6
		36.54	53		144.22	99.79		1160	99.9	58.3
		36.56	43		144.3	99.79		1160	99.9	58.9
		36.58	55		144.39	99.79		1160	99.8	59.6
		36.6	53		144.47	99.79		1160	99.8	60.2
		36.62	64		144.55	99.79		1160	99.8	60.9
		36.64	61		144.63	99.79		1160	99.8	61.5
		36.66	62		144.72	99.79		1160	99.8	62
		36.68	45		144.8	99.79		1160	99.8	62.6
		36.7	65		144.88	99.79		1160	99.8	63.1
		36.72	55		144.97	99.79		1160	99.8	63.7
		36.74	52		145.05	99.79		1160	99.8	64.2
		36.76	44		145.13	99.79		1170	99.8	64.6
		36.78	38		145.21	99.79		1170	99.8	65.1
		36.8	42		145.3	99.79		1170	99.8	65.5
		36.82	41		145.38	99.79		1170	99.8	66
		36.84	41		145.47	99.79		1170	99.8	66.4
		36.86	44		145.55	99.79		1170	99.8	66.8
		36.88	45		145.64	99.79		1170	99.8	67.2
		36.9	35		145.71	99.79		1170	99.8	67.6
		36.92	50		145.8	99.79		1170	99.8	68
		36.94	33		145.88	99.79		1170	99.8	68.3
		36.96	51		145.97	99.79		1170	99.8	68.7
		36.98	47		146.05	99.79		1170	99.8	69
		37	35		146.13	99.79		1170	99.8	69.4
		37.02	47		146.22	99.79		1170	99.8	69.7
		37.04	48		146.3	99.79		1170	99.8	70
		37.06	51		146.38	99.79		1170	99.8	70.3
		37.08	56		146.47	99.79		1170	99.8	70.7
		37.1	54		146.55	99.79		1170	99.8	71
		37.12	38		146.63	99.79		1170	99.8	71.3
		37.14	36		146.71	99.79		1170	99.8	71.6
		37.16	47		146.8	99.79		1170	99.8	71.9
		37.18	45		146.88	99.79		1180	99.8	72.1
		37.2	54		146.97	99.79		1180	99.8	72.4
		37.22	39		147.05	99.79		1180	99.8	72.7
		37.24	49		147.13	99.79		1180	99.8	72.9
		37.26	38		147.21	99.79		1180	99.8	73.2
		37.28	48		147.3	99.79		1180	99.8	73.4
		37.3	39		147.38	99.79		1180	99.8	73.7
		37.32	36		147.47	99.79		1180	99.8	73.9
		37.34	40		147.55	99.79		1180	99.8	74.1
		37.36	45		147.64	99.79		1180	99.8	74.3
		37.38	39		147.72	99.79		1180	99.8	74.5
		37.4	42		147.8	99.79		1180	99.8	74.7
		37.42	41		147.89	99.79		1180	99.8	74.9
		37.44	45		147.96	99.79		1180	99.9	75.1
		37.46	46		148.05	99.79		1180	99.9	75.3
		37.48	34		148.13	99.79		1180	99.9	75.6
		37.5	45		148.22	99.79		1180	99.9	75.8
		37.52	35		148.3	99.79		1180	99.9	75.9
		37.54	41		148.38	99.79		1180	100	76.1
		37.56	54		148.46	99.79		1180	100	76.3
		37.58	43		148.55	99.79		1190	100	76.5
		37.6	53		148.63	99.79		1190	99.9	76.6
		37.62	32		148.71	99.79		1190	99.9	76.8
		37.64	43		148.8	99.79		1190	99.9	76.9
		37.66	52		148.89	99.79		1190	99.9	77
		37.68	48		148.97	99.79		1190	99.9	77.1
		37.7	50		149.05	99.79		1190	99.9	77.2
		37.72	39		149.13	99.79		1190	99.9	77.3
		37.74	42		149.22	99.79		1190	99.9	77.4
		37.76	48		149.3	99.79		1190	99.9	77.5
		37.78	55		149.38	99.79		1190	99.9	77.5
		37.8	42		149.46	99.79		1190	99.9	77.5
		37.82	32		149.55	99.79		1190	99.9	77.5
		37.84	35		149.63	99.79		1190	99.9	77.5
		37.86	39		149.71	99.79		1190	99.9	77.4
		37.88	44		149.8	99.79		1190	99.9	77.4
		37.9	35		149.88	99.79		1190	99.9	77.3
		37.92	49		149.97	99.79		1190	99.9	77.3
		37.94	49		150.05	99.79		1190	99.9	77.2
		37.96	43		150.13	99.79		1190	99.9	77.1
		37.98	52		150.22	99.79		1190	99.9	77.1
		38	46		150.3	99.79		1200	99.9	77
		38.02	41		150.38	99.79		1200	99.8	76.9
		38.04	61		150.47	99.79		1200	99.8	76.9
		38.06	59		150.55	99.78		1200	99.8	76.9
		38.08	44		150.64	99.78		1200	99.8	76.8
		38.1	45		150.72	99.78		1200	99.8	76.8
		38.12	40		150.8	99.78		1200	99.7	76.8
		38.14	56		150.89	99.78		1200	99.7	76.8
		38.16	46		150.97	99.78		1200	99.7	76.8
		38.18	53		151.05	99.78		1200	99.7	76.8
		38.2	44		151.14	99.78		1200	99.7	76.8
		38.22	51		151.22	99.78		1200	99.7	76.8
		38.24	38		151.31	99.78		1200	99.7	76.9
		38.26	48		151.39	99.78		1200	99.7	76.9
		38.28	47		151.47	99.78		1200	99.7	76.9
		38.3	49		151.56	99.78		1200	99.6	77
		38.32	48		151.64	99.78		1200	99.6	77
		38.34	46		151.72	99.78		1200	99.6	77.1
		38.36	44		151.81	99.78		1200	99.7	77.1
		38.38	38		151.89	99.78		1200	99.7	77.2
		38.4	34		151.97	99.78		1200	99.7	77.3
		38.42	39		152.05	99.78		1210	99.7	77.3
		38.44	38		152.14	99.78		1210	99.6	77.4
		38.46	45		152.22	99.78		1210	99.6	77.5
		38.48	48		152.31	99.78		1210	99.6	77.6
		38.5	47		152.39	99.78		1210	99.6	77.6
		38.52	43		152.47	99.78		1210	99.6	77.7
		38.54	48		152.56	99.78		1210	99.6	77.8
		38.56	44		152.64	99.78		1210	99.6	77.8
		38.58	41		152.72	99.78		1210	99.6	77.9
		38.6	42		152.81	99.78		1210	99.5	77.9
		38.62	64		152.9	99.78		1210	99.5	77.9
		38.64	46		152.98	99.78		1210	99.5	77.9
		38.66	49		153.06	99.78		1210	99.6	77.9
		38.68	48		153.14	99.78		1210	99.6	77.9
		38.7	51		153.23	99.78		1210	99.6	77.9
		38.72	48		153.31	99.78		1210	99.6	77.8
		38.74	49		153.4	99.78		1210	99.6	77.7
		38.76	46		153.48	99.78		1210	99.6	77.7
		38.78	52		153.57	99.78		1210	99.6	77.6
		38.8	51		153.65	99.78		1210	99.6	77.5
		38.82	60		153.73	99.78		1210	99.6	77.4
		38.84	66		153.82	99.78		1220	99.6	77.3
		38.86	55		153.9	99.78		1220	99.6	77.2
		38.88	65		153.98	99.78		1220	99.6	77.1
		38.9	58		154.07	99.78		1220	99.6	77.1
		38.92	52		154.15	99.78		1220	99.6	77
		38.94	64		154.23	99.78		1220	99.6	76.9
		38.96	76		154.31	99.78		1220	99.5	76.8
		38.98	67		154.4	99.78		1220	99.5	76.7
		39	69		154.48	99.78		1220	99.5	76.6
		39.02	65		154.56	99.78		1220	99.5	76.5
		39.04	67		154.65	99.78		1220	99.5	76.4
		39.06	68		154.73	99.78		1220	99.5	76.3
		39.08	90		154.82	99.78		1220	99.5	76.2
		39.1	82		154.9	99.78		1220	99.5	76.1
		39.12	102		154.99	99.78		1220	99.5	76
		39.14	114		155.07	99.78		1220	99.5	75.9
		39.16	85		155.15	99.78		1220	99.5	75.8
		39.18	105		155.23	99.78		1220	99.4	75.7
		39.2	107		155.32	99.78		1220	99.4	75.6
		39.22	89		155.4	99.78		1220	99.4	75.4
		39.24	68		155.48	99.78		1230	99.4	75.3
		39.26	84		155.57	99.78		1230	99.4	75.1
		39.28	76		155.65	99.78		1230	99.4	74.9
		39.3	61		155.74	99.78		1230	99.4	74.7
		39.32	58		155.81	99.78		1230	99.4	74.4
		39.34	56		155.9	99.78		1230	99.4	74.1
		39.36	63		155.98	99.78		1230	99.4	73.7
		39.38	66		156.07	99.78		1230	99.4	73.3
		39.4	54		156.15	99.78		1230	99.4	72.8
		39.42	56		156.23	99.78		1230	99.3	72.2
		39.44	52		156.32	99.78		1230	99.3	71.5
		39.46	56		156.4	99.78		1230	99.3	70.9
		39.48	49		156.49	99.78		1230	99.3	70.1
		39.5	57		156.57	99.78		1230	99.3	69.4
		39.52	43		156.65	99.78		1230	99.3	68.8
		39.54	42		156.73	99.78		1230	99.3	68.1
		39.56	36		156.82	99.78		1230	99.3	67.5
		39.58	44		156.91	99.78		1230	99.3	67
		39.6	50		156.99	99.78		1230	99.3	66.5
		39.62	49		157.07	99.78		1230	99.3	66.2
		39.64	46		157.15	99.78		1230	99.3	65.8
		39.66	40		157.24	99.78		1240	99.3	65.6
		39.68	33		157.32	99.78		1240	99.3	65.3
		39.7	43		157.4	99.77		1240	99.3	65.1
		39.72	42		157.49	99.77		1240	99.3	64.8
		39.74	43		157.57	99.77		1240	99.3	64.5
		39.76	53		157.65	99.77		1240	99.2	64.1
		39.78	33		157.73	99.77		1240	99.2	63.6
		39.8	45		157.82	99.77		1240	99.2	63
		39.82	47		157.9	99.77		1240	99.2	62.4
		39.84	46		157.99	99.77		1240	99.2	61.7
		39.86	39		158.07	99.77		1240	99.2	61
		39.88	40		158.15	99.77		1240	99.2	60.4
		39.9	50		158.23	99.77		1240	99.2	59.9
		39.92	47		158.32	99.77		1240	99.2	59.5
		39.94	40		158.4	99.77		1240	99.1	59.4
		39.96	45		158.49	99.77		1240	99.1	59.6
		39.98	53		158.57	99.77		1240	99.1	60
		40	45		158.66	99.77		1240	99.1	60.6
		40.02	50		158.73	99.77		1240	99.1	61.4
		40.04	50		158.82	99.77		1240	99.1	62.3
		40.06	38		158.9	99.77		1240	99.1	63.2
		40.08	57		158.98	99.77		1250	99.1	64.1
		40.1	49		159.07	99.77		1250	99.1	64.9
		40.12	51		159.15	99.77		1250	99.1	65.7
		40.14	32		159.24	99.77		1250	99.1	66.4
		40.16	49		159.32	99.77		1250	99.1	67
		40.18	40		159.41	99.77		1250	99.1	67.5
		40.2	51		159.49	99.77		1250	99.1	68
		40.22	51		159.57	99.77		1250	99	68.4
		40.24	46		159.65	99.77		1250	99	68.7
		40.26	36		159.74	99.77		1250	99	69
		40.28	37		159.83	99.77		1250	99	69.2
		40.3	32		159.9	99.77		1250	99	69.5
		40.32	43		159.99	99.77		1250	99	69.6
		40.34	43		160.07	99.77		1250	99	69.8
		40.36	35		160.16	99.77		1250	99	69.9
		40.38	48		160.24	99.77		1250	98.9	70.1
		40.4	34		160.33	99.77		1250	98.9	70.1
		40.42	39		160.41	99.77		1250	98.9	70.2
		40.44	39		160.49	99.77		1250	98.9	70.3
		40.46	33		160.57	99.77		1250	98.9	70.4
		40.48	35		160.66	99.77		1250	98.9	70.5
		40.5	37		160.74	99.77		1260	98.9	70.5
		40.52	24		160.82	99.77		1260	98.9	70.6
		40.54	46		160.91	99.77		1260	98.8	70.7
		40.56	43		161	99.77		1260	98.8	70.8
		40.58	48		161.08	99.77		1260	98.8	70.9
		40.6	35		161.16	99.77		1260	98.7	71
		40.62	49		161.24	99.77		1260	98.7	71.1
		40.64	34		161.33	99.77		1260	98.7	71.3
		40.66	42		161.41	99.77		1260	98.6	71.4
		40.68	28		161.49	99.77		1260	98.6	71.5
		40.7	41		161.58	99.77		1260	98.6	71.7
		40.72	36		161.66	99.77		1260	98.6	71.9
		40.74	28		161.75	99.77		1260	98.6	72.1
		40.76	41		161.83	99.77		1260	98.6	72.2
		40.78	40		161.91	99.77		1260	98.6	72.4
		40.8	35		162	99.77		1260	98.6	72.6
		40.82	35		162.08	99.77		1260	98.7	72.7
		40.84	38		162.16	99.77		1260	98.7	72.9
		40.86	35		162.24	99.77		1260	98.7	73
		40.88	41		162.33	99.77		1260	98.7	73.1
		40.9	33		162.41	99.77		1270	98.7	73.2
		40.92	42		162.5	99.77		1270	98.7	73.2
		40.94	36		162.58	99.77		1270	98.7	73.3
		40.96	36		162.66	99.77		1270	98.7	73.3
		40.98	38		162.75	99.77		1270	98.7	73.2
		41	56		162.83	99.77		1270	98.6	73.2
		41.02	31		162.91	99.77		1270	98.6	73
		41.04	37		163	99.77		1270	98.6	72.8
		41.06	53		163.08	99.77		1270	98.6	72.5
		41.08	39		163.17	99.77		1270	98.6	72.2
		41.1	41		163.25	99.77		1270	98.5	71.8
		41.12	34		163.33	99.77		1270	98.5	71.2
		41.14	37		163.41	99.77		1270	98.5	70.6
		41.16	61		163.49	99.77		1270	98.5	69.9
		41.18	33		163.58	99.77		1270	98.6	69.1
		41.2	38		163.67	99.77		1270	98.6	68.3
		41.22	47		163.74	99.77		1270	98.6	67.3
		41.24	30		163.83	99.77		1270	98.6	66.3
		41.26	41		163.91	99.77		1270	98.7	65.2
		41.28	44		164	99.76		1270	98.7	64
		41.3	37		164.08	99.76		1270	98.7	62.8
		41.32	23		164.16	99.76		1280	98.7	61.6
		41.34	35		164.25	99.76		1280	98.7	60.4
		41.36	39		164.33	99.76		1280	98.7	59.1
		41.38	37		164.41	99.76		1280	98.7	57.9
		41.4	40		164.49	99.76		1280	98.7	56.7
		41.42	38		164.58	99.76		1280	98.7	55.7
		41.44	31		164.66	99.76		1280	98.7	54.7
		41.46	47		164.74	99.76		1280	98.7	53.9
		41.48	46		164.83	99.76		1280	98.7	53.2
		41.5	37		164.92	99.76		1280	98.7	52.7
		41.52	43		165	99.76		1280	98.7	52.4
		41.54	39		165.08	99.76		1280	98.7	52.2
		41.56	47		165.16	99.76		1280	98.7	52.3
		41.58	44		165.25	99.76		1280	98.7	52.5
		41.6	41		165.33	99.76		1280	98.7	52.8
		41.62	44		165.42	99.76		1280	98.7	53.3
		41.64	43		165.5	99.76		1280	98.7	54
		41.66	37		165.58	99.76		1280	98.7	54.6
		41.68	50		165.67	99.76		1280	98.7	55.4
		41.7	29		165.75	99.76		1280	98.7	56.2
		41.72	43		165.83	99.76		1280	98.7	57.1
		41.74	34		165.91	99.76		1290	98.7	58
		41.76	29		166	99.76		1290	98.7	58.9
		41.78	39		166.08	99.76		1290	98.7	59.8
		41.8	41		166.16	99.76		1290	98.7	60.8
		41.82	35		166.25	99.76		1290	98.6	61.8
		41.84	40		166.33	99.76		1290	98.6	62.7
		41.86	50		166.41	99.76		1290	98.6	63.7
		41.88	40		166.5	99.76		1290	98.6	64.6
		41.9	43		166.58	99.76		1290	98.6	65.5
		41.92	35		166.67	99.76		1290	98.6	66.4
		41.94	48		166.75	99.76		1290	98.6	67.3
		41.96	39		166.83	99.76		1290	98.7	68
		41.98	54		166.92	99.76		1290	98.7	68.8
		42	41		167	99.76		1290	98.7	69.5
		42.02	46		167.08	99.76		1290	98.7	70.1
		42.04	45		167.17	99.76		1290	98.7	70.7
		42.06	35		167.25	99.76		1290	98.7	71.2
		42.08	34		167.33	99.76		1290	98.7	71.7
		42.1	44		167.42	99.76		1290	98.7	72.2
		42.12	40		167.5	99.76		1290	98.7	72.6
		42.14	35		167.58	99.76		1290	98.7	73
		42.16	43		167.67	99.76		1300	98.7	73.4
		42.18	32		167.75	99.76		1300	98.7	73.7
		42.2	44		167.83	99.76		1300	98.7	74.1
		42.22	50		167.92	99.76		1300	98.6	74.4
		42.24	51		168	99.76		1300	98.6	74.7
		42.26	44		168.09	99.76		1300	98.6	74.9
		42.28	44		168.17	99.76		1300	98.6	75.2
		42.3	43		168.25	99.76		1300	98.6	75.4
		42.32	53		168.34	99.76		1300	98.6	75.6
		42.34	38		168.42	99.76		1300	98.6	75.8
		42.36	50		168.5	99.76		1300	98.6	76
		42.38	41		168.59	99.76		1300	98.6	76.2
		42.4	54		168.67	99.76		1300	98.6	76.4
		42.42	43		168.75	99.76		1300	98.6	76.6
		42.44	63		168.84	99.76		1300	98.6	76.8
		42.46	41		168.92	99.76		1300	98.6	77
		42.48	49		169.01	99.76		1300	98.6	77.2
		42.5	47		169.09	99.76		1300	98.6	77.3
		42.52	60		169.16	99.76		1300	98.6	77.5
		42.54	76		169.25	99.76		1300	98.6	77.7
		42.56	59		169.34	99.76		1310	98.5	77.9
		42.58	58		169.42	99.76		1310	98.5	78.1
		42.6	71		169.5	99.76		1310	98.5	78.3
		42.62	60		169.58	99.76		1310	98.4	78.5
		42.64	52		169.66	99.76		1310	98.4	78.7
		42.66	60		169.75	99.76		1310	98.4	78.9
		42.68	75		169.83	99.76		1310	98.4	79.2
		42.7	62		169.92	99.76		1310	98.4	79.4
		42.72	56		170	99.76		1310	98.4	79.7
		42.74	49		170.09	99.76		1310	98.4	79.9
		42.76	56		170.17	99.75		1310	98.4	80.2
		42.78	51		170.26	99.75		1310	98.4	80.4
		42.8	42		170.34	99.75		1310	98.4	80.6
		42.82	51		170.42	99.75		1310	98.4	80.8
		42.84	49		170.51	99.75		1310	98.3	81
		42.86	50		170.59	99.75		1310	98.3	81.3
		42.88	45		170.67	99.75		1310	98.2	81.5
		42.9	45		170.76	99.75		1310	98.2	81.7
		42.92	52		170.84	99.75		1310	98.2	81.9
		42.94	44		170.92	99.75		1310	98.2	82.1
		42.96	34		171.01	99.75		1310	98.2	82.3
		42.98	44		171.09	99.75		1320	98.2	82.5
		43	45		171.18	99.75		1320	98.2	82.7
		43.02	35		171.26	99.75		1320	98.1	82.8
		43.04	38		171.34	99.75		1320	98.1	82.9
		43.06	52		171.43	99.75		1320	98.1	83
		43.08	39		171.51	99.75		1320	98.1	83.1
		43.1	44		171.59	99.75		1320	98	83.2
		43.12	38		171.68	99.75		1320	98	83.3
		43.14	38		171.76	99.75		1320	98	83.3
		43.16	39		171.84	99.75		1320	98	83.4
		43.18	43		171.92	99.75		1320	98.1	83.5
		43.2	38		172.01	99.75		1320	98.1	83.5
		43.22	44		172.09	99.75		1320	98.2	83.6
		43.24	38		172.17	99.75		1320	98.2	83.6
		43.26	36		172.26	99.75		1320	98.3	83.6
		43.28	34		172.34	99.75		1320	98.3	83.6
		43.3	38		172.42	99.75		1320	98.3	83.6
		43.32	39		172.5	99.75		1320	98.3	83.5
		43.34	38		172.59	99.75		1320	98.4	83.5
		43.36	47		172.67	99.75		1320	98.4	83.5
		43.38	44		172.76	99.75		1320	98.4	83.5
		43.4	32		172.84	99.75		1330	98.4	83.5
		43.42	36		172.92	99.75		1330	98.4	83.5
		43.44	34		173.01	99.75		1330	98.4	83.5
		43.46	28		173.09	99.75		1330	98.4	83.5
		43.48	31		173.18	99.75		1330	98.4	83.6
		43.5	35		173.26	99.75		1330	98.3	83.6
		43.52	42		173.35	99.75		1330	98.3	83.6
		43.54	42		173.43	99.75		1330	98.3	83.6
		43.56	28		173.51	99.75		1330	98.3	83.7
		43.58	39		173.59	99.75		1330	98.3	83.7
		43.6	38		173.68	99.75		1330	98.3	83.7
		43.62	43		173.76	99.75		1330	98.3	83.7
		43.64	39		173.84	99.75		1330	98.3	83.7
		43.66	35		173.93	99.75		1330	98.4	83.6
		43.68	44		174.01	99.75		1330	98.4	83.6
		43.7	28		174.09	99.75		1330	98.4	83.5
		43.72	39		174.18	99.75		1330	98.4	83.3
		43.74	35		174.26	99.75		1330	98.4	83.2
		43.76	44		174.34	99.75		1330	98.4	82.9
		43.78	34		174.42	99.75		1330	98.4	82.5
		43.8	45		174.51	99.75		1340	98.4	82.1
		43.82	59		174.59	99.75		1340	98.4	81.4
		43.84	53		174.68	99.75		1340	98.4	80.7
		43.86	43		174.76	99.75		1340	98.3	79.6
		43.88	41		174.84	99.75		1340	98.3	78.4
		43.9	43		174.93	99.75		1340	98.2	76.7
		43.92	48		175.01	99.75		1340	98.1	74.6
		43.94	42		175.09	99.75		1340	98	71.9
		43.96	35		175.17	99.75		1340	97.9	68.6
		43.98	42		175.26	99.75		1340	97.9	64.7
		44	35		175.34	99.75		1340	97.9	60.5
		44.02	37		175.42	99.75		1340	97.9	56.2
		44.04	36		175.51	99.75		1340	98	52.3
		44.06	39		175.59	99.74		1340	98.1	49
		44.08	42		175.67	99.74		1340	98.2	46.4
		44.1	44		175.76	99.74		1340	98.2	44.5
		44.12	31		175.84	99.74		1340	98.3	43.4
		44.14	31		175.93	99.74		1340	98.3	43.1
		44.16	41		176.01	99.74		1340	98.3	43.6
		44.18	40		176.09	99.74		1340	98.3	44.8
		44.2	40		176.18	99.74		1340	98.3	46.5
		44.22	46		176.26	99.74		1350	98.3	48.7
		44.24	45		176.34	99.74		1350	98.3	51
		44.26	35		176.43	99.74		1350	98.3	53.4
		44.28	38		176.51	99.74		1350	98.3	55.7
		44.3	48		176.6	99.74		1350	98.3	57.9
		44.32	39		176.68	99.74		1350	98.3	59.8
		44.34	52		176.76	99.74		1350	98.2	61.5
		44.36	46		176.84	99.74		1350	98.2	63.1
		44.38	39		176.93	99.74		1350	98.2	64.4
		44.4	50		177.01	99.74		1350	98.2	65.6
		44.42	52		177.1	99.74		1350	98.2	66.6
		44.44	50		177.18	99.74		1350	98.2	67.6
		44.46	43		177.26	99.74		1350	98.2	68.4
		44.48	52		177.35	99.74		1350	98.2	69.2
		44.5	60		177.44	99.74		1350	98.2	69.8
		44.52	45		177.51	99.74		1350	98.2	70.3
		44.54	62		177.6	99.74		1350	98.2	70.7
		44.56	65		177.68	99.74		1350	98.2	70.9
		44.58	61		177.76	99.74		1350	98.2	71
		44.6	59		177.85	99.74		1350	98.2	70.9
		44.62	71		177.94	99.74		1350	98.2	70.6
		44.64	61		178.02	99.74		1360	98.2	70.1
		44.66	78		178.1	99.74		1360	98.2	69.4
		44.68	81		178.18	99.74		1360	98.2	68.5
		44.7	92		178.27	99.74		1360	98.2	67.4
		44.72	112		178.35	99.74		1360	98.2	66.1
		44.74	121		178.43	99.74		1360	98.2	64.7
		44.76	116		178.52	99.74		1360	98.2	63.5
		44.78	105		178.6	99.74		1360	98.2	62.3
		44.8	111		178.69	99.74		1360	98.2	61.4
		44.82	105		178.77	99.74		1360	98.1	60.8
		44.84	124		178.85	99.74		1360	98.1	60.6
		44.86	122		178.93	99.74		1360	98.1	60.8
		44.88	107		179.02	99.74		1360	98	61.4
		44.9	75		179.1	99.74		1360	98	62.3
		44.92	87		179.19	99.74		1360	97.9	63.6
[truncated: 7,463 more rows]

## Sheet: Figure 3
		Sonodynamic performance of SnSNPs@PEG
Figure 3a	UV-Vis-NIR diffuse reflectance spectra				Figure 3c	Time-dependent oxidation of DPBF							Figure 3d	Comparison of oxidation of DPBF													Figure 3f	Time-dependent degradation of MB								Figure 3g	Time-dependent degradation of MB with H2O2								Figure 3h	Comparison of degradation of MB
Wavelength	Absorbance	eV	[F（Rᴔ）hv]^2		Wavelength	0 min	5 min	10 min	15 min	20 min	25 min		Time (min)	DPBF + SnSNPs@PEG				DPBF + SnSNPs@PEG + US				DPBF + US					Wavel.	0 min	5 min	10 min	15 min	20 min	25 min	30 min		Wavel.	0 min	5 min	10 min	15 min	20 min	25 min	30 min		Time (min)	SnSNPs
200	0.8293	1.55	11.6944		350	0.63244	0.612292	0.600551	0.566725	0.54744	0.526061		0	1	1.0124	1.03288	1.05839	1.0168	1.01869	1.02796	1.04021	1.02153	1.02279	1.02595	1.0334		500	0.8117	0.8412	0.8636	0.8278	0.819	0.8204	0.8299		500	0.8551	0.882	0.8829	0.8827	0.8812	0.8882	0.8797		0	1.0174	1.00931	0.988483	0.984808
201	0.829	1.54807	11.68		352	0.634681	0.61455	0.601717	0.566725	0.546758	0.524923		5	1.0212	1.0203	1.03728	1.04554	0.733096	0.768948	0.762099	0.797584	1.02665	1.02791	1.03109	1.03858		502	0.8126	0.8418	0.8637	0.8273	0.8197	0.8205	0.83		504	0.8559	0.8819	0.884	0.8826	0.8827	0.8888	0.8806		5	1.07008	0.978192	0.974516	0.985543
202	0.8285	1.54614	11.6658		354	0.639937	0.618691	0.604216	0.567649	0.546173	0.52331		10	1.03261	1.04182	1.05155	1.06876	0.660448	0.68702	0.691702	0.715573	1.02948	1.03075	1.03393	1.04144		504	0.8135	0.8422	0.8636	0.8269	0.82	0.8206	0.8302		508	0.8577	0.8819	0.8838	0.8824	0.8824	0.8885	0.8806		10	1.00098	0.986278	0.979172	0.96937
203	0.829	1.54421	11.6441		356	0.647433	0.625654	0.60813	0.569601	0.547245	0.520938		15	1.03279	1.0439	1.05962	1.07525	0.37812	0.393522	0.399644	0.428827	1.03249	1.03377	1.03696	1.04449		506	0.8145	0.8427	0.8635	0.8266	0.8199	0.8206	0.8303		512	0.8594	0.8821	0.8839	0.8823	0.8825	0.8881	0.8807		15	0.975986	1.00269	0.96937	0.960549
204	0.83	1.54229	11.6373		358	0.655101	0.6313	0.612044	0.571554	0.547537	0.51923		20	1.04294	1.04914	1.06225	1.08309	0.237396	0.259467	0.261898	0.29973	1.00896	1.02022	1.04338	1.05082		508	0.8154	0.8429	0.8633	0.8261	0.8199	0.8208	0.8302		516	0.8618	0.8828	0.884	0.8827	0.8827	0.8879	0.881		20	1.06101	0.972556	0.96937	0.968145
205	0.8294	1.54037	11.6232		360	0.665786	0.641839	0.621039	0.576793	0.549681	0.519799		25	1.01204	1.03306	1.06732	1.10253	0.117836	0.138646	0.141167	0.186569	0.999326	1.01056	1.02365	1.04095		510	0.8159	0.8432	0.8631	0.8256	0.8199	0.821	0.8304		520	0.8637	0.8835	0.8843	0.8828	0.883	0.8878	0.8814		25	1.00221	0.955893	0.960549	0.961774
206	0.8309	1.53846	11.6165		362	0.675867	0.650025	0.626952	0.580081	0.55124	0.520084																512	0.8164	0.8437	0.863	0.8249	0.8201	0.821	0.8304		524	0.8661	0.8842	0.8849	0.883	0.8833	0.8877	0.882		30	1.02695	0.977947	0.971821	0.964715
207	0.8315	1.53655	11.6098		364	0.686723	0.659623	0.635197	0.585116	0.553774	0.520464																514	0.8171	0.8441	0.8631	0.8248	0.8202	0.8211	0.8308		528	0.8695	0.8857	0.8856	0.8836	0.8838	0.888	0.8824
208	0.8314	1.53465	11.6032		366	0.699906	0.674302	0.643775	0.590253	0.556015	0.520274																516	0.8184	0.8449	0.8632	0.8243	0.8204	0.8213	0.8311		532	0.8733	0.8878	0.8867	0.8844	0.8845	0.8885	0.8832
209	0.8311	1.53276	11.5966		368	0.720499	0.685218	0.656018	0.597856	0.560497	0.521697																518	0.8191	0.8456	0.8633	0.8238	0.8205	0.8213	0.8311		536	0.8778	0.8906	0.8891	0.8859	0.886	0.8896	0.8842
210	0.8312	1.53086	11.5974		370	0.742643	0.709777	0.673007	0.609054	0.565857	0.523025																520	0.82	0.8462	0.8636	0.8238	0.8209	0.8216	0.8315		540	0.8831	0.8937	0.8917	0.8876	0.8877	0.8909	0.8855
211	0.8304	1.52898	11.5908		372	0.767028	0.727185	0.684833	0.616041	0.569559	0.52331																522	0.8209	0.8466	0.8637	0.8239	0.8211	0.8219	0.8319		544	0.8889	0.8974	0.8945	0.8893	0.8889	0.8922	0.8864
212	0.8301	1.52709	11.5917		374	0.79124	0.748639	0.704405	0.628575	0.575893	0.525302																524	0.822	0.8478	0.8644	0.8243	0.8219	0.8223	0.8327		548	0.8957	0.9022	0.8982	0.892	0.8916	0.8942	0.8884
213	0.8303	1.52521	11.5852		376	0.803475	0.759272	0.714066	0.63474	0.579109	0.526251																526	0.8235	0.8489	0.8649	0.8247	0.8224	0.823	0.8333		552	0.9039	0.9078	0.9026	0.8951	0.8947	0.8964	0.8908
214	0.8312	1.52334	11.5935		378	0.828118	0.780068	0.731388	0.645836	0.584663	0.527769																528	0.8246	0.8493	0.8652	0.8246	0.8229	0.8237	0.8336		556	0.9118	0.9135	0.9071	0.8986	0.8977	0.8987	0.8933
215	0.8313	1.52147	11.587		380	0.85052	0.799264	0.741549	0.652925	0.588561	0.529097																530	0.826	0.85	0.8655	0.8248	0.8237	0.8243	0.834		560	0.9202	0.9193	0.912	0.9021	0.9008	0.9014	0.8957
216	0.8313	1.51961	11.588		382	0.87456	0.820624	0.76162	0.666179	0.595772	0.531374																532	0.8281	0.851	0.8661	0.825	0.8245	0.8254	0.8346		564	0.9304	0.9263	0.9178	0.9065	0.9042	0.9046	0.8989
217	0.8316	1.51775	11.589		384	0.899547	0.843113	0.779193	0.677583	0.602203	0.533366																534	0.8312	0.8528	0.8675	0.8259	0.826	0.8264	0.8356		568	0.9395	0.9328	0.9233	0.9108	0.9078	0.9075	0.902
218	0.8318	1.51589	11.59		386	0.927809	0.867578	0.795683	0.68981	0.608829	0.536023																536	0.8341	0.8546	0.8688	0.8271	0.8273	0.8273	0.8369		572	0.9512	0.9415	0.9302	0.916	0.9121	0.9111	0.9059
219	0.8317	1.51404	11.591		388	0.944438	0.882258	0.810424	0.69844	0.612922	0.537635																538	0.8373	0.8565	0.8704	0.8285	0.8289	0.8287	0.8379		576	0.9627	0.9501	0.9365	0.921	0.9158	0.9146	0.9093
220	0.8324	1.51219	11.5921		390	0.974768	0.907099	0.829829	0.711591	0.620035	0.540102																540	0.8402	0.8584	0.8719	0.8296	0.8303	0.8298	0.8392		580	0.9786	0.9622	0.9466	0.9284	0.9217	0.9197	0.914
221	0.8333	1.51035	11.5858		392	0.991311	0.920838	0.843404	0.718577	0.623933	0.541335																542	0.8428	0.8602	0.8734	0.8307	0.8315	0.8309	0.8404		584	0.9973	0.9766	0.9583	0.9369	0.9285	0.9254	0.9196
222	0.8346	1.50852	11.5869		394	1.01458	0.94088	0.857145	0.72916	0.630462	0.543612																544	0.8462	0.8626	0.8754	0.8323	0.8335	0.8324	0.842		588	1.0161	0.9906	0.9701	0.9451	0.935	0.9309	0.9247
223	0.8351	1.50668	11.588		396	1.03	0.954995	0.870137	0.737174	0.634847	0.545605																546	0.8498	0.8646	0.8776	0.8341	0.8354	0.8343	0.8434		592	1.0404	1.0083	0.9842	0.9554	0.9427	0.9373	0.9307
224	0.8361	1.50485	11.5892		398	1.05094	0.974003	0.88188	0.747756	0.640596	0.547502																548	0.8533	0.8679	0.88	0.8364	0.8374	0.8359	0.8448		596	1.0636	1.0253	0.9967	0.965	0.9493	0.943	0.9362
225	0.8362	1.50303	11.5758		400	1.06214	0.984353	0.893706	0.753099	0.644007	0.549115																550	0.8576	0.8712	0.8832	0.8391	0.84	0.8382	0.8467		600	1.0898	1.0444	1.0123	0.9758	0.9577	0.9497	0.9424
226	0.8366	1.50121	11.5623		402	1.08058	1.00167	0.906948	0.762037	0.649171	0.550917																552	0.8628	0.8757	0.8868	0.8427	0.8434	0.8411	0.8495		604	1.1113	1.0599	1.0246	0.9848	0.9644	0.9554	0.9476
227	0.8373	1.4994	11.5344		404	1.0935	1.01334	0.915943	0.767996	0.652777	0.552435																554	0.8667	0.8789	0.8896	0.8454	0.8459	0.8432	0.8512		608	1.1294	1.073	1.0349	0.9922	0.9702	0.96	0.952
228	0.8383	1.49758	11.5211		406	1.10126	1.02143	0.921606	0.7719	0.65492	0.553384																556	0.8707	0.8822	0.8923	0.8482	0.8481	0.8451	0.8532		612	1.1406	1.0817	1.0427	0.9984	0.9752	0.9643	0.9562
229	0.8387	1.49578	11.4933		408	1.11151	1.03065	0.928935	0.776832	0.657649	0.554427																558	0.8751	0.8856	0.8957	0.8515	0.8506	0.8474	0.8555		616	1.1439	1.0848	1.0457	1.0017	0.978	0.9666	0.9588
230	0.8392	1.49398	11.4729		410	1.11935	1.03752	0.933932	0.780223	0.659793	0.555281																560	0.8795	0.8891	0.8991	0.8549	0.8534	0.8498	0.8577		620	1.1435	1.0856	1.0477	1.0045	0.9807	0.9691	0.9617
231	0.8398	1.49218	11.4453		412	1.12004	1.03658	0.933266	0.779503	0.65989	0.555186																562	0.8854	0.8942	0.9036	0.8597	0.8573	0.8532	0.8609		624	1.1429	1.0866	1.0496	1.0072	0.9832	0.9715	0.964
232	0.84	1.49039	11.4322		414	1.11332	1.03074	0.928602	0.777962	0.658233	0.554522																564	0.8895	0.8975	0.9068	0.8626	0.8597	0.8554	0.863		628	1.1469	1.0905	1.0537	1.0114	0.9868	0.9741	0.9675
233	0.84	1.48859	11.3976		416	1.10005	1.01879	0.91994	0.7719	0.654725	0.553004																566	0.8948	0.9018	0.9107	0.8668	0.8629	0.8583	0.8659		632	1.1578	1.1003	1.0625	1.0187	0.9928	0.979	0.9725
234	0.8403	1.48681	11.3344		418	1.08359	1.00468	0.908947	0.764503	0.650535	0.551012																568	0.8995	0.9058	0.9145	0.8711	0.8659	0.861	0.8684		636	1.1734	1.1131	1.0737	1.0276	0.9995	0.9847	0.9779
235	0.8408	1.48503	11.2787		420	1.06946	0.99254	0.899036	0.757928	0.647027	0.549399																570	0.9053	0.9108	0.9192	0.8759	0.8696	0.8645	0.8714		640	1.1973	1.1323	1.0896	1.0395	1.008	0.9921	0.9849
236	0.841	1.48325	11.2163		422	1.04732	0.973156	0.883962	0.748167	0.641376	0.546838																572	0.911	0.9158	0.9239	0.8808	0.8732	0.8679	0.8742		644	1.2246	1.1535	1.1071	1.0525	1.0193	0.9998	0.992
237	0.8415	1.48148	11.1895		424	1.03034	0.957724	0.872136	0.740256	0.636893	0.54494																574	0.9169	0.9207	0.9287	0.8858	0.8771	0.8716	0.8773		648	1.2544	1.1766	1.1256	1.0657	1.0276	1.0079	0.9994
238	0.8419	1.47971	11.1487		426	1.01914	0.948126	0.864807	0.735324	0.63358	0.543802																576	0.9236	0.926	0.9338	0.8912	0.8809	0.8754	0.8806		652	1.2882	1.2005	1.1457	1.0799	1.0374	1.0162	1.0069
239	0.8421	1.47795	11.101		428	0.991915	0.925072	0.846318	0.722584	0.626467	0.540766																578	0.9323	0.9334	0.9407	0.898	0.8863	0.8803	0.8849		656	1.3152	1.2228	1.161	1.0905	1.0455	1.0224	1.012
240	0.8425	1.47619	11.0536		430	0.972442	0.90804	0.832494	0.713338	0.621205	0.538489																580	0.94	0.9396	0.9464	0.9036	0.8907	0.8845	0.8884		660	1.3362	1.2368	1.1723	1.0977	1.0501	1.0257	1.0152
241	0.8425	1.47443	11.0134		432	0.948574	0.886962	0.815587	0.702241	0.614676	0.535928																582	0.9501	0.9481	0.9543	0.9101	0.8967	0.889	0.8922		664	1.3485	1.2439	1.1773	1.1002	1.0519	1.0262	1.0158
242	0.8425	1.47268	10.9873		434	0.92083	0.862121	0.795433	0.690323	0.607075	0.533081																584	0.9613	0.9573	0.9627	0.9201	0.903	0.8965	0.8986		668	1.337	1.2336	1.1682	1.0929	1.0464	1.0216	1.0116
243	0.843	1.47094	10.9404		436	0.891534	0.836432	0.774779	0.677378	0.599085	0.529856																586	0.9714	0.9653	0.9706	0.9271	0.909	0.9022	0.9027		672	1.298	1.2024	1.1428	1.0743	1.0325	1.0101	1.0017
244	0.8434	1.46919	10.9076		438	0.849659	0.800487	0.745546	0.658371	0.588756	0.525492																588	0.9842	0.9755	0.9802	0.9358	0.9156	0.9079	0.9081		676	1.2386	1.1556	1.1053	1.0473	1.0128	0.9942	0.9873
245	0.8439	1.46746	10.8956		440	0.815796	0.771223	0.722227	0.648918	0.579986	0.523405																590	0.9958	0.9849	0.989	0.9434	0.9228	0.9141	0.9127		680	1.1663	1.0993	1.0604	1.0148	0.9893	0.9751	0.9699
246	0.8443	1.46572	10.8492		442	0.771681	0.733019	0.69058	0.616349	0.568098	0.515341																592	1.0102	0.9971	1.0002	0.9532	0.9311	0.9215	0.9192		684	1.1	1.0439	1.0194	0.9855	0.9673	0.9576	0.953
247	0.8446	1.46399	10.8442		444	0.711108	0.680513	0.648939	0.595801	0.552214	0.511166																594	1.0242	1.0088	1.0107	0.9631	0.939	0.9285	0.9248		688	1.0425	1.0008	0.9832	0.9591	0.9498	0.9426	0.9403
248	0.8446	1.46226	10.8049		446	0.665182	0.640333	0.616042	0.574328	0.540034	0.506707																596	1.0348	1.0182	1.0189	0.9718	0.9454	0.9342	0.93		692	0.9973	0.9698	0.9558	0.9413	0.9363	0.9312	0.9309
249	0.8446	1.46054	10.7727		448	0.619602	0.600436	0.583895	0.552855	0.527464	0.5013																598	1.0468	1.0289	1.0281	0.9807	0.9524	0.9404	0.9348		696	0.9716	0.9496	0.9401	0.9303	0.9285	0.9249	0.9253
250	0.8448	1.45882	10.7269		450	0.584533	0.569948	0.559077	0.536313	0.517817	0.49703																600	1.0634	1.0432	1.041	0.9908	0.9619	0.9486	0.941		700	0.9563	0.9369	0.9308	0.9228	0.9236	0.9208	0.9217
251	0.8453	1.45711	10.7221		452	0.55317	0.542942	0.536757	0.521313	0.508754	0.49352																602	1.0753	1.0535	1.0501	1.0013	0.9686	0.9546	0.947		704	0.9451	0.928	0.9243	0.9186	0.9205	0.9182	0.9196
252	0.8456	1.4554	10.6699		454	0.538781	0.530898	0.52668	0.51371	0.504467	0.492097																604	1.0878	1.0621	1.0595	1.0082	0.9755	0.9605	0.951		708	0.9359	0.9222	0.9194	0.9163	0.9187	0.9171	0.9186
253	0.8459	1.45369	10.6112		456	0.518963	0.513207	0.512188	0.503333	0.498523	0.489346																606	1.0993	1.0728	1.0681	1.0159	0.982	0.9663	0.9557		712	0.932	0.9193	0.9175	0.9155	0.9181	0.917	0.9184
254	0.8463	1.45199	10.573		458	0.501558	0.498058	0.499613	0.494394	0.492481	0.486595																608	1.1065	1.0791	1.0731	1.0208	0.9864	0.97	0.9588		716	0.9297	0.9182	0.9168	0.9154	0.9183	0.917	0.9187
255	0.8461	1.45029	10.5349		460	0.494837	0.492318	0.494533	0.490696	0.48985	0.485077																610	1.1125	1.0839	1.0778	1.0257	0.9901	0.9733	0.962		720	0.9292	0.918	0.9169	0.9159	0.9188	0.9178	0.9193
256	0.8459	1.4486	10.4903		462	0.492252	0.489589	0.492117	0.488846	0.488486	0.484033																612	1.1176	1.0877	1.0815	1.0298	0.9933	0.976	0.9644		724	0.9286	0.9182	0.9173	0.9171	0.9197	0.9188	0.9207
257	0.846	1.44691	10.4791		464	0.488116	0.486013	0.488953	0.486586	0.486927	0.483274																614	1.1199	1.0898	1.0837	1.0321	0.9954	0.978	0.9662		728	0.9287	0.919	0.9183	0.9184	0.9208	0.9201	0.9223
258	0.8459	1.44522	10.4415		466	0.486135	0.48432	0.487287	0.48525	0.48566	0.482989																616	1.121	1.091	1.0848	1.0333	0.9971	0.9795	0.9674		732	0.9297	0.9204	0.9198	0.92	0.9224	0.9218	0.924
259	0.8461	1.44354	10.3974		468	0.483464	0.482061	0.485205	0.483401	0.484101	0.481851																618	1.121	1.0909	1.0851	1.0339	0.9979	0.9802	0.9682		736	0.9305	0.9218	0.9212	0.9216	0.9236	0.9232	0.9254
260	0.8464	1.44186	10.3732		470	0.481654	0.479897	0.483539	0.481963	0.482542	0.480428																620	1.1203	1.0904	1.0851	1.0345	0.9985	0.981	0.9693		740	0.931	0.9231	0.9226	0.923	0.9248	0.9247	0.9269
261	0.847	1.44019	10.3492		472	0.480103	0.478297	0.482123	0.48073	0.481275	0.479289																622	1.1193	1.09	1.0849	1.035	0.9992	0.9818	0.9701		744	0.932	0.924	0.9238	0.9241	0.9258	0.9259	0.9282
262	0.847	1.43851	10.3186		474	0.479155	0.477262	0.481041	0.479805	0.480203	0.478531																624	1.1193	1.0902	1.0854	1.0361	1.0006	0.9829	0.9713		748	0.9322	0.9248	0.9247	0.9253	0.9266	0.9269	0.9291
263	0.8474	1.43685	10.2947		476	0.478035	0.475757	0.480041	0.478778	0.479326	0.477582																626	1.12	1.0911	1.0866	1.0377	1.0024	0.9843	0.9735		752	0.9333	0.9259	0.9258	0.9264	0.9277	0.928	0.9304
264	0.8473	1.43518	10.2709		478	0.477087	0.474345	0.478792	0.477956	0.478644	0.476823																628	1.1224	1.0934	1.0889	1.0401	1.0049	0.9866	0.9755		756	0.9337	0.927	0.9267	0.9274	0.9286	0.929	0.9314
265	0.8474	1.43353	10.2472		480	0.475967	0.472463	0.477626	0.476723	0.47767	0.475684																630	1.1256	1.0963	1.0917	1.0439	1.0077	0.9887	0.9786		760	0.9338	0.9278	0.9273	0.9284	0.9295	0.9303	0.9326
266	0.8474	1.43187	10.23		482	0.474244	0.47077	0.476044	0.475798	0.476793	0.475115																632	1.1328	1.103	1.098	1.0493	1.0135	0.9936	0.9828		764	0.9352	0.9297	0.9293	0.9301	0.9312	0.9316	0.934
267	0.8475	1.43022	10.2064		484	0.473124	0.469076	0.475044	0.474976	0.475818	0.473882																634	1.1396	1.1089	1.1039	1.0548	1.0185	0.998	0.9868		768	0.937	0.9313	0.9311	0.9311	0.9321	0.9322	0.9348
268	0.8474	1.42857	10.1765		486	0.47209	0.467476	0.473962	0.474154	0.474649	0.472554																636	1.1482	1.1166	1.111	1.0615	1.0244	1.0031	0.992		772	0.9367	0.9319	0.9317	0.9322	0.9326	0.9334	0.9358
269	0.8476	1.42693	10.1402		488	0.471056	0.465971	0.472796	0.473538	0.473577	0.471415																638	1.1612	1.1278	1.1216	1.0722	1.0331	1.0107	0.9997		776	0.9371	0.933	0.9329	0.9333	0.9338	0.9343	0.9364
270	0.8474	1.42529	10.1297		490	0.470539	0.465406	0.472046	0.473024	0.472895	0.470751																640	1.1742	1.1394	1.1323	1.0819	1.0419	1.0182	1.0065		780	0.9377	0.9343	0.9341	0.9348	0.9347	0.9355	0.937
271	0.8474	1.42365	10.1065		492	0.469074	0.464183	0.470963	0.471586	0.471433	0.469233																642	1.1877	1.1512	1.143	1.0926	1.0502	1.0257	1.0142		784	0.938	0.9351	0.9351	0.9356	0.9355	0.9362	0.9376
272	0.8472	1.42202	10.0833		494	0.46873	0.463712	0.469714	0.47138	0.470654	0.468284																644	1.2085	1.1692	1.1598	1.1046	1.0632	1.0367	1.0214		788	0.9382	0.9364	0.9363	0.9367	0.9367	0.9372	0.9381
273	0.8473	1.42039	10.0538		496	0.467437	0.462677	0.469048	0.470045	0.469582	0.467525																646	1.2239	1.1827	1.1722	1.1169	1.0726	1.0446	1.03		792	0.939	0.9375	0.9374	0.9378	0.9377	0.938	0.9386
274	0.8469	1.41876	10.0372		498	0.466489	0.462113	0.468382	0.469531	0.469192	0.466577																648	1.2395	1.1964	1.1847	1.1285	1.082	1.0533	1.0379		796	0.9391	0.9385	0.9384	0.9386	0.9387	0.9388	0.939
275	0.8474	1.41714	10.0079		500	0.465283	0.46136	0.467299	0.468298	0.468023	0.465438																650	1.259	1.2134	1.2003	1.1424	1.0937	1.0633	1.0468		800	0.9398	0.9398	0.9398	0.9398	0.9398	0.9398	0.9398
276	0.8475	1.41552	9.9851		502	0.464249	0.460513	0.466466	0.467579	0.467049	0.464584																652	1.2731	1.226	1.2114	1.1522	1.1022	1.0704	1.0531
277	0.8473	1.41391	9.94971		504	0.463387	0.459666	0.465384	0.466757	0.465977	0.463446																654	1.2877	1.2381	1.2226	1.1611	1.1104	1.0767	1.0583
278	0.8471	1.4123	9.92077		506	0.46175	0.458819	0.464134	0.465524	0.464905	0.462023																656	1.3038	1.2518	1.235	1.1739	1.1193	1.0854	1.0658
279	0.8473	1.41069	9.89193		508	0.46063	0.457972	0.463135	0.464496	0.463443	0.461074																658	1.3167	1.2632	1.2446	1.1813	1.1263	1.0906	1.0701
280	0.8474	1.40909	9.8632		510	0.459338	0.456843	0.461886	0.463469	0.462274	0.459936																660	1.3262	1.2705	1.251	1.1873	1.1307	1.0946	1.0732
281	0.8474	1.40749	9.82835		512	0.458476	0.456373	0.461469	0.46275	0.461397	0.459177																662	1.3342	1.2776	1.2573	1.1924	1.1347	1.0978	1.0752
282	0.8479	1.4059	9.80607		514	0.458131	0.455338	0.46047	0.462236	0.460325	0.458323																664	1.3376	1.2801	1.2592	1.1943	1.1357	1.0984	1.0753
283	0.848	1.4043	9.76527		516	0.456839	0.454773	0.459221	0.461106	0.458863	0.456995																666	1.3352	1.2772	1.2569	1.1922	1.133	1.0961	1.0726
284	0.848	1.40271	9.73083		518	0.455547	0.453738	0.457805	0.459976	0.457889	0.455572																668	1.3253	1.2684	1.2484	1.183	1.1261	1.0902	1.0654
285	0.8481	1.40113	9.69654		520	0.454513	0.453079	0.456972	0.458743	0.456914	0.454908																670	1.3088	1.2533	1.2347	1.1731	1.1153	1.082	1.0579
286	0.8478	1.39955	9.66852		522	0.453737	0.452044	0.455473	0.457716	0.45594	0.454243																672	1.2839	1.2312	1.2143	1.1539	1.0996	1.0665	1.0446
287	0.8476	1.39797	9.64061		524	0.452531	0.451197	0.454807	0.456483	0.454868	0.45301																674	1.2529	1.204	1.1892	1.1341	1.0805	1.0519	1.0311
288	0.8478	1.3964	9.61891		526	0.450721	0.449315	0.452725	0.454325	0.452529	0.451492																676	1.2195	1.1737	1.162	1.1073	1.06	1.032	1.0135
289	0.8478	1.39483	9.59119		528	0.450291	0.448939	0.452142	0.453709	0.451945	0.451018																678	1.1735	1.1331	1.1247	1.0757	1.0317	1.0085	0.9908
290	0.8479	1.39326	9.56965		530	0.448998	0.44828	0.451142	0.45227	0.45097	0.450069																680	1.1401	1.1037	1.0975	1.0508	1.0112	0.9902	0.976
291	0.8483	1.39169	9.55424		532	0.448137	0.447057	0.45006	0.450729	0.449509	0.448836																682	1.0981	1.0658	1.0629	1.0223	0.9851	0.9688	0.9569
292	0.8487	1.39013	9.52678		534	0.446499	0.446116	0.448477	0.448571	0.448242	0.447318																684	1.0624	1.0337	1.0382	0.9971	0.9666	0.9502	0.9404
293	0.8488	1.38858	9.4934		536	0.445724	0.445551	0.447478	0.447852	0.447657	0.446654																686	1.0332	1.0076	1.0128	0.9769	0.9474	0.9352	0.9269
294	0.849	1.38702	9.47217		538	0.444259	0.443764	0.445646	0.446517	0.445708	0.444756																688	1.0044	0.9822	0.9831	0.954	0.9247	0.9172	0.9109
295	0.849	1.38548	9.44502		540	0.443139	0.442729	0.44423	0.445284	0.444344	0.443523																690	0.9789	0.9593	0.9642	0.9342	0.9106	0.9039	0.8991
296	0.8492	1.38393	9.41198		542	0.44245	0.441882	0.443064	0.443948	0.44337	0.442764																692	0.955	0.938	0.948	0.9197	0.8983	0.8922	0.8887
297	0.8491	1.38239	9.37313		544	0.440985	0.440658	0.441398	0.441893	0.441616	0.441341																694	0.9407	0.925	0.9353	0.9086	0.8891	0.8849	0.8822
298	0.8491	1.38085	9.34039		546	0.439865	0.439623	0.440232	0.440352	0.440251	0.439918																696	0.9271	0.9128	0.9248	0.9001	0.8817	0.8777	0.876
299	0.8487	1.37931	9.30187		548	0.438917	0.438682	0.438983	0.438914	0.438985	0.438779																698	0.9161	0.9032	0.9155	0.8898	0.8731	0.872	0.8709
300	0.8486	1.37778	9.26353		550	0.4384	0.4384	0.4384	0.4384	0.4384	0.4384																700	0.9087	0.8971	0.9101	0.8862	0.8699	0.8682	0.8681
301	0.8478	1.37625	9.23124																								702	0.9008	0.8895	0.9031	0.8803	0.8652	0.8643	0.8649
302	0.8474	1.37472	9.19323																								704	0.8952	0.8844	0.8985	0.8768	0.8622	0.8617	0.8625
303	0.8467	1.3732	9.15539																								706	0.89	0.8798	0.8951	0.8734	0.8597	0.8594	0.8605
304	0.8466	1.37168	9.11773																								708	0.8866	0.877	0.8927	0.8713	0.858	0.8579	0.8591
305	0.8463	1.37017	9.08025																								710	0.8839	0.8748	0.8914	0.8701	0.8571	0.857	0.8583
306	0.8463	1.36865	9.04293																								712	0.8816	0.873	0.8895	0.8685	0.8561	0.8562	0.8573
307	0.8465	1.36714	9.00579																								714	0.8796	0.8716	0.8883	0.8676	0.8555	0.8556	0.8565
308	0.8469	1.36564	8.96311																								716	0.8782	0.8706	0.8873	0.8667	0.8553	0.8554	0.856
309	0.8469	1.36414	8.92633																								718	0.8775	0.8699	0.8867	0.8664	0.8553	0.8553	0.8557
310	0.8471	1.36264	8.88971																								720	0.8768	0.8694	0.8861	0.8661	0.8553	0.8554	0.8557
311	0.8473	1.36114	8.84763																								722	0.8762	0.869	0.8859	0.8661	0.8556	0.8556	0.856
312	0.8474	1.35965	8.80576																								724	0.876	0.8691	0.8857	0.8664	0.8563	0.8561	0.8567
313	0.8471	1.35816	8.7641																								726	0.8758	0.8691	0.8856	0.8667	0.8568	0.8566	0.8573
314	0.8467	1.35667	8.71709																								728	0.876	0.8692	0.8856	0.8672	0.8575	0.8572	0.8582
315	0.846	1.35519	8.68141																								730	0.876	0.8697	0.8859	0.8676	0.8582	0.8582	0.8592
316	0.8457	1.35371	8.64038																								732	0.8763	0.8699	0.886	0.8679	0.859	0.8589	0.8602
317	0.8452	1.35224	8.59407																								734	0.8765	0.8704	0.886	0.8683	0.8597	0.8596	0.8613
318	0.8448	1.35076	8.55348																								736	0.8764	0.8708	0.886	0.8687	0.8605	0.8601	0.8622
319	0.8449	1.34929	8.5131																								738	0.8765	0.8713	0.8861	0.8694	0.8614	0.8608	0.8634
320	0.8448	1.34783	8.4675																								740	0.8764	0.8719	0.8859	0.8697	0.862	0.8615	0.8644
321	0.8443	1.34636	8.42216																								742	0.8765	0.8722	0.8858	0.8701	0.8628	0.8619	0.8655
322	0.8437	1.3449	8.37707																								744	0.8768	0.8727	0.886	0.8706	0.8633	0.8623	0.8666
323	0.8437	1.34345	8.33223																								746	0.8771	0.873	0.8859	0.871	0.8642	0.8628	0.8677
324	0.8428	1.34199	8.29295																								748	0.877	0.8733	0.8855	0.8713	0.8647	0.8633	0.8684
325	0.8427	1.34054	8.25387																								750	0.8772	0.8739	0.8856	0.8718	0.8655	0.8641	0.8692
326	0.8425	1.33909	8.20446																								752	0.8775	0.8741	0.8856	0.8722	0.8661	0.8647	0.87
327	0.8426	1.33765	8.16582																								754	0.8776	0.8744	0.8852	0.8724	0.8666	0.8653	0.8708
328	0.8419	1.33621	8.12216																								756	0.8777	0.8747	0.8848	0.8729	0.8676	0.8656	0.871
329	0.8422	1.33477	8.07356																								758	0.8781	0.8751	0.8843	0.8736	0.8684	0.8663	0.8716
330	0.8419	1.33333	8.02526																								760	0.8782	0.8755	0.8839	0.8742	0.869	0.8669	0.8718
331	0.8413	1.3319	7.98238																								762	0.8784	0.876	0.8841	0.8747	0.87	0.8677	0.8724
332	0.841	1.33047	7.93463																								764	0.8786	0.8764	0.8839	0.875	0.8707	0.8682	0.8727
333	0.8413	1.32905	7.88718																								766	0.8787	0.8767	0.8835	0.8751	0.8712	0.8689	0.8731
334	0.8407	1.32762	7.83497																								768	0.8787	0.8771	0.8833	0.8754	0.8717	0.8695	0.8734
335	0.8408	1.3262	7.78311																								770	0.8784	0.8773	0.8829	0.8757	0.8724	0.8703	0.8738
336	0.8418	1.32479	7.73159																								772	0.8783	0.8775	0.8826	0.8762	0.8727	0.8708	0.8744
337	0.8415	1.32337	7.68041																								774	0.8787	0.8779	0.8826	0.8765	0.8735	0.8717	0.8751
338	0.841	1.32196	7.62465																								776	0.8788	0.8782	0.8824	0.877	0.874	0.8726	0.8756
339	0.842	1.32055	7.57418																								778	0.879	0.8785	0.882	0.8771	0.8745	0.8734	0.8759
340	0.8419	1.31915	7.51918																								780	0.8795	0.8789	0.8821	0.8775	0.8752	0.874	0.8763
341	0.8414	1.31775	7.46457																								782	0.8799	0.879	0.882	0.8778	0.8754	0.8746	0.8765
342	0.842	1.31635	7.41036																								784	0.88	0.8793	0.8817	0.8781	0.876	0.8755	0.877
343	0.8421	1.31495	7.35178																								786	0.88	0.8794	0.8816	0.8783	0.8766	0.8761	0.8773
344	0.8409	1.31356	7.29836																								788	0.88	0.8795	0.8814	0.8785	0.8772	0.8769	0.8777
345	0.8417	1.31217	7.23595																								790	0.8799	0.8798	0.8813	0.8789	0.8778	0.8777	0.8781
346	0.8418	1.31078	7.17871																								792	0.8798	0.8798	0.8812	0.8792	0.8782	0.8781	0.8786
347	0.8419	1.3094	7.11729																								794	0.88	0.88	0.8809	0.8796	0.8788	0.8788	0.8789
348	0.8427	1.30802	7.05637																								796	0.8803	0.8801	0.8806	0.8797	0.8794	0.8793	0.8794
349	0.8432	1.30664	6.99141																								798	0.8802	0.8802	0.8804	0.8801	0.88	0.8799	0.8799
350	0.8426	1.30526	6.92702																								800	0.8804	0.8804	0.8804	0.8804	0.8804	0.8804	0.8804
351	0.8428	1.30389	6.8632
352	0.8437	1.30252	6.79551
353	0.8447	1.30115	6.72406
354	0.8457	1.29979	6.65767
355	0.8466	1.29843	6.59189
356	0.8474	1.29707	6.52247
357	0.8471	1.29572	6.45372
358	0.8464	1.29436	6.38566
359	0.8452	1.29301	6.30999
360	0.8439	1.29167	6.23925
361	0.842	1.29032	6.17331
362	0.8408	1.28898	6.104
363	0.8391	1.28764	6.03144
364	0.8385	1.28631	5.96362
365	0.8381	1.28497	5.89261
366	0.8379	1.28364	5.81853
367	0.8377	1.28232	5.74913
368	0.8377	1.28099	5.67672
369	0.8377	1.27967	5.60516
370	0.8372	1.27835	5.53811
371	0.8379	1.27703	5.46816
372	0.8374	1.27572	5.39543
373	0.837	1.27441	5.32714
374	0.8363	1.2731	5.25965
375	0.8361	1.2718	5.18947
376	0.8351	1.27049	5.12358
377	0.8352	1.26919	5.05847
378	0.8348	1.26789	4.99412
379	0.8347	1.2666	4.93384
380	0.8341	1.26531	4.87423
381	0.8337	1.26402	4.81204
382	0.8326	1.26273	4.75379
383	0.8323	1.26144	4.69619
384	0.8319	1.26016	4.63923
385	0.8318	1.25888	4.58292
386	0.831	1.25761	4.53031
387	0.8306	1.25633	4.4752
388	0.8295	1.25506	4.42072
389	0.8288	1.25379	4.36685
390	0.8283	1.25253	4.31358
391	0.8275	1.25126	4.2609
392	0.8272	1.25	4.20593
393	0.8265	1.24874	4.15447
394	0.8263	1.24748	4.10358
395	0.825	1.24623	4.05326
396	0.8245	1.24498	4.00351
397	0.8237	1.24373	3.95432
398	0.8232	1.24249	3.90299
399	0.8219	1.24124	3.85493
400	0.8215	1.24	3.80741
401	0.8207	1.23876	3.76043
402	0.8196	1.23752	3.7114
403	0.819	1.23629	3.6655
404	0.8184	1.23506	3.62012
405	0.8177	1.23383	3.57526
406	0.8172	1.2326	3.5309
407	0.8165	1.23138	3.48704
408	0.8155	1.23016	3.44369
409	0.8151	1.22894	3.40082
410	0.8149	1.22772	3.35845
411	0.8142	1.22651	3.31655
412	0.8145	1.2253	3.27513
413	0.8147	1.22409	3.23647
414	0.8143	1.22288	3.19596
415	0.8135	1.22168	3.15592
416	0.813	1.22047	3.11633
417	0.812	1.21927	3.07719
418	0.8114	1.21808	3.0385
419	0.8104	1.21688	3.00025
420	0.8094	1.21569	2.96244
421	0.8088	1.2145	2.92507
422	0.8079	1.21331	2.88812
423	0.807	1.21212	2.85159
424	0.8067	1.21094	2.81346
425	0.8065	1.20976	2.77779
426	0.8058	1.20858	2.74055
427	0.8058	1.2074	2.70376
428	0.8056	1.20623	2.66935
429	0.8052	1.20505	2.63343
430	0.8051	1.20388	2.59794
431	0.8051	1.20272	2.56288
432	0.8047	1.20155	2.52825
433	0.8044	1.20039	2.49221
434	0.8045	1.19923	2.45844
435	0.8042	1.19807	2.4233
436	0.8041	1.19691	2.39037
437	0.8042	1.19576	2.35611
438	0.8041	1.1946	2.324
439	0.804	1.19345	2.29058
440	0.804	1.19231	2.2576
441	0.8039	1.19116	2.2267
442	0.8038	1.19002	2.19454
443	0.8041	1.18888	2.1628
444	0.8041	1.18774	2.13147
445	0.804	1.1866	2.10054
446	0.8043	1.18547	2.07001
447	0.8039	1.18434	2.03988
448	0.8035	1.18321	2.01014
449	0.8034	1.18208	1.98079
450	0.8033	1.18095	1.95182
451	0.8029	1.17983	1.92177
452	0.8029	1.17871	1.89357
453	0.8027	1.17759	1.86432
454	0.8024	1.17647	1.83687
455	0.8023	1.17535	1.80839
456	0.8024	1.17424	1.78031
457	0.8022	1.17313	1.75396
458	0.802	1.17202	1.72663
459	0.8015	1.17092	1.69967
460	0.8016	1.16981	1.67309
461	0.8015	1.16871	1.64687
462	0.8018	1.16761	1.62227
463	0.8024	1.16651	1.59676
464	0.8034	1.16541	1.57161
465	0.8042	1.16432	1.5468
466	0.8051	1.16323	1.52234
467	0.8058	1.16214	1.49821
468	0.8067	1.16105	1.47327
469	0.8072	1.15996	1.44983
470	0.8077	1.15888	1.4256
471	0.8081	1.1578	1.40172
472	0.8083	1.15672	1.37819
473	0.8083	1.15564	1.35501
474	0.8081	1.15456	1.33217
475	0.8079	1.15349	1.30862
476	0.8075	1.15242	1.28646
477	0.8072	1.15135	1.26464
478	0.807	1.15028	1.24313
479	0.8068	1.14921	1.22096
480	0.8066	1.14815	1.19913
481	0.807	1.14709	1.17765
482	0.8072	1.14603	1.15744
483	0.8077	1.14497	1.1366
484	0.8082	1.14391	1.11518
485	0.8086	1.14286	1.095
486	0.8088	1.1418	1.07515
487	0.8089	1.14075	1.05473
488	0.8088	1.13971	1.03465
489	0.809	1.13866	1.0149
490	0.809	1.13762	0.995477
491	0.8091	1.13657	0.976375
492	0.8093	1.13553	0.957589
493	0.8096	1.13449	0.939906
494	0.8097	1.13346	0.921727
495	0.81	1.13242	0.904617
496	0.8102	1.13139	0.887028
497	0.8103	1.13036	0.869733
498	0.8106	1.12933	0.853457
499	0.8108	1.1283	0.836727
500	0.8108	1.12727	0.820984
501	0.811	1.12625	0.804802
502	0.811	1.12523	0.788893
503	0.811	1.12421	0.773255
504	0.8111	1.12319	0.758543
505	0.8112	1.12217	0.743421
506	0.8113	1.12116	0.729197
507	0.8118	1.12014	0.714578
508	0.8119	1.11913	0.700209
509	0.8119	1.11812	0.686696
510	0.8119	1.11712	0.673405
511	0.8121	1.11611	0.660335
512	0.8119	1.11511	0.646903
513	0.8119	1.11411	0.634843
514	0.8117	1.11311	0.621855
515	0.8118	1.11211	0.609643
516	0.8118	1.11111	0.597637
517	0.8115	1.11012	0.585832
518	0.8117	1.10912	0.574225
519	0.8122	1.10813	0.562815
520	0.8124	1.10714	0.551598
521	0.8124	1.10615	0.540571
522	0.8128	1.10517	0.530221
523	0.8127	1.10418	0.519559
524	0.8129	1.1032	0.509552
525	0.813	1.10222	0.499243
526	0.8131	1.10124	0.48957
527	0.813	1.10027	0.480056
528	0.8132	1.09929	0.471143
529	0.813	1.09832	0.461934
530	0.8129	1.09735	0.453308
531	0.813	1.09638	0.444395
532	0.813	1.09541	0.436047
533	0.8131	1.09444	0.427833
534	0.8135	1.09347	0.420154
535	0.8139	1.09251	0.412194
536	0.814	1.09155	0.404754
537	0.8142	1.09059	0.397428
538	0.8143	1.08963	0.390595
539	0.8144	1.08867	0.383862
540	0.8143	1.08772	0.376858
541	0.8146	1.08677	0.370327
542	0.815	1.08581	0.364251
543	0.8153	1.08486	0.357906
544	0.8153	1.08392	0.351654
545	0.8158	1.08297	0.346184
546	0.8161	1.08202	0.340446
547	0.8164	1.08108	0.334789
548	0.8166	1.08014	0.329212
549	0.8172	1.0792	0.324041
550	0.8174	1.07826	0.318938
551	0.8175	1.07732	0.313904
552	0.8176	1.07639	0.308937
553	0.818	1.07546	0.304348
554	0.8182	1.07452	0.299816
555	0.8185	1.07359	0.295342
556	0.8189	1.07266	0.290925
557	0.819	1.07174	0.286564
558	0.8191	1.07081	0.282551
559	0.8192	1.06989	0.278585
560	0.8198	1.06897	0.274667
561	0.8203	1.06804	0.270797
562	0.821	1.06713	0.266972
563	0.8216	1.06621	0.263469
564	0.822	1.06529	0.260006
565	0.8222	1.06438	0.256582
566	0.8224	1.06347	0.253196
567	0.8228	1.06255	0.250112
568	0.8231	1.06164	0.2468
569	0.8238	1.06074	0.243783
570	0.824	1.05983	0.240798
571	0.8243	1.05892	0.238098
572	0.8243	1.05802	0.235173
573	0.8241	1.05712	0.232528
574	0.8236	1.05622	0.229662
575	0.8236	1.05532	0.22707
576	0.8233	1.05442	0.224503
577	0.823	1.05353	0.222201
578	0.8229	1.05263	0.219682
579	0.823	1.05174	0.217423
580	0.8231	1.05085	0.215184
581	0.8235	1.04996	0.212965
582	0.8243	1.04907	0.210766
583	0.8249	1.04818	0.208586
584	0.8256	1.0473	0.206652
585	0.8262	1.04641	0.204733
586	0.8271	1.04553	0.202608
587	0.8282	1.04465	0.200723
588	0.8291	1.04377	0.198852
589	0.8298	1.04289	0.196997
590	0.831	1.04202	0.195158
591	0.8318	1.04114	0.193333
592	0.8322	1.04027	0.191523
593	0.8329	1.0394	0.189938
594	0.8338	1.03853	0.188157
595	0.834	1.03766	0.186597
596	0.8346	1.03679	0.184842
597	0.8351	1.03592	0.183307
598	0.8357	1.03506	0.181782
599	0.8362	1.03419	0.180269
600	0.8366	1.03333	0.178567
601	0.8367	1.03247	0.177078
602	0.8371	1.03161	0.175599
603	0.8373	1.03076	0.174132
604	0.8374	1.0299	0.172675
605	0.8379	1.02905	0.171229
606	0.8383	1.02819	0.169794
607	0.8385	1.02734	0.168369
608	0.8388	1.02649	0.167144
609	0.839	1.02564	0.16574
610	0.8391	1.02479	0.164532
611	0.8394	1.02395	0.163332
612	0.8398	1.0231	0.16214
613	0.8398	1.02226	0.160955
614	0.8403	1.02142	0.159779
615	0.8407	1.02058	0.15861
616	0.8411	1.01974	0.157449
617	0.8416	1.0189	0.156296
618	0.8421	1.01806	0.15515
619	0.8422	1.01723	0.154011
620	0.8425	1.01639	0.153056
621	0.8427	1.01556	0.151932
622	0.8429	1.01473	0.150988
623	0.8429	1.0139	0.149877
624	0.8433	1.01307	0.148945
625	0.8435	1.01225	0.147848
626	0.8436	1.01142	0.146928
627	0.8439	1.01059	0.145844
628	0.8444	1.00977	0.144935
629	0.8446	1.00895	0.144032
630	0.845	1.00813	0.142967
631	0.8451	1.00731	0.142075
632	0.8454	1.00649	0.141187
633	0.8454	1.00568	0.140305
634	0.8454	1.00486	0.139427
635	0.8458	1.00405	0.138555
636	0.846	1.00324	0.137688
637	0.846	1.00242	0.136826
638	0.8463	1.00162	0.135968
639	0.8466	1.00081	0.135274
640	0.8466	1	0.134426
641	0.847	0.999194	0.133582
642	0.8471	0.99839	0.132743
643	0.8474	0.997586	0.132065
644	0.8476	0.996785	0.131235
645	0.8475	0.995984	0.130563
646	0.8477	0.995185	0.129742
647	0.8482	0.994387	0.128926
648	0.848	0.99359	0.128265
649	0.8483	0.992794	0.127608
650	0.8486	0.992	0.126804
651	0.8486	0.991207	0.126153
652	0.8486	0.990415	0.125358
653	0.8489	0.989625	0.124714
654	0.849	0.988836	0.123927
655	0.8493	0.988048	0.123145
656	0.8494	0.987261	0.122512
657	0.8496	0.986476	0.121882
658	0.8495	0.985692	0.121111
659	0.8495	0.984909	0.120488
660	0.8491	0.984127	0.119726
661	0.849	0.983347	0.11911
662	0.8489	0.982567	0.118496
663	0.8492	0.981789	0.117745
664	0.8494	0.981013	0.117139
665	0.8499	0.980237	0.116535
666	0.8505	0.979463	0.115934
667	0.8508	0.97869	0.115336
668	0.8511	0.977918	0.114741
669	0.8515	0.977147	0.114149
670	0.852	0.976378	0.11356
671	0.8522	0.97561	0.112973
672	0.8528	0.974843	0.11239
673	0.853	0.974077	0.111809
674	0.8533	0.973312	0.111232
675	0.8533	0.972549	0.11079
676	0.8533	0.971787	0.110217
677	0.8532	0.971026	0.109647
678	0.8534	0.970266	0.10908
679	0.8535	0.969507	0.108647
680	0.8536	0.96875	0.108084
681	0.8538	0.967994	0.107525
682	0.8541	0.967239	0.107098
683	0.8541	0.966485	0.106543
684	0.8543	0.965732	0.105991
685	0.8544	0.964981	0.105442
686	0.8546	0.96423	0.105023
687	0.8548	0.963481	0.104478
688	0.8546	0.962733	0.103936
689	0.8551	0.961986	0.103523
690	0.8552	0.96124	0.102986
691	0.8553	0.960496	0.102451
692	0.8551	0.959752	0.102044
693	0.8556	0.95901	0.101514
694	0.8553	0.958269	0.100986
695	0.8558	0.957529	0.100584
696	0.8561	0.95679	0.100062
697	0.856	0.956052	0.0996635
698	0.8557	0.955316	0.0991453
699	0.8558	0.95458	0.0987506
700	0.8558	0.953846	0.0982369
701	0.8556	0.953113	0.0978457
702	0.8555	0.952381	0.097456
703	0.8557	0.95165	0.0970679
704	0.8554	0.95092	0.0966813
705	0.8543	0.950192	0.0962963
706	0.8537	0.949464	0.0959128
707	0.8533	0.948738	0.0954132
708	0.8525	0.948012	0.0950331
709	0.8518	0.947288	0.0946545
710	0.851	0.946565	0.0942774
711	0.8494	0.945843	0.0937861
712	0.8474	0.945122	0.0934123
713	0.8448	0.944402	0.0930401
714	0.8415	0.943683	0.0925548
715	0.8383	0.942966	0.0921859
716	0.8348	0.942249	0.0917049
717	0.831	0.941534	0.0912262
718	0.8269	0.940819	0.0907498
719	0.8229	0.940106	0.0902758
720	0.8185	0.939394	0.0898041
721	0.8149	0.938683	0.0893347
722	0.8114	0.937973	0.0888676
723	0.8079	0.937264	0.0884027
724	0.8047	0.936556	0.0878307
725	0.8017	0.935849	0.0873708
726	0.7991	0.935143	0.0868048
727	0.7969	0.934439	0.0863499
728	0.795	0.933735	0.0858973
729	0.7934	0.933032	0.08534
730	0.7921	0.932331	0.0848922
731	0.7911	0.93163	0.0843408
732	0.7902	0.930931	0.0838978
733	0.7896	0.930233	0.0834571
734	0.7891	0.929535	0.0829141
735	0.7889	0.928839	0.0824781
736	0.7887	0.928144	0.0820442
737	0.7887	0.92745	0.0816125
738	0.7886	0.926756	0.0811828
739	0.7886	0.926064	0.0807553
740	0.7887	0.925373	0.0804314
741	0.7888	0.924683	0.0800075
742	0.789	0.923994	0.0796865
743	0.7891	0.923306	0.0793668
744	0.7893	0.922619	0.0790483
745	0.7894	0.921933	0.0786314
746	0.7896	0.921248	0.0783158
747	0.7898	0.920564	0.0781004
748	0.7899	0.919881	0.0777869
749	0.79	0.919199	0.0774747
750	0.7901	0.918519	0.0771637
751	0.7902	0.917839	0.0769516
752	0.7903	0.91716	0.0766427
753	0.7904	0.916482	0.076335
754	0.7906	0.915805	0.0759318
755	0.7907	0.915129	0.0756269
756	0.7909	0.914454	0.0753231
757	0.7909	0.91378	0.074925
758	0.791	0.913108	0.0746239
759	0.7911	0.912436	0.0742292
760	0.7913	0.911765	0.0738364
761	0.7914	0.911095	0.0733516
762	0.7915	0.910426	0.0729631
763	0.7915	0.909758	0.0724834
764	0.7916	0.909091	0.0720066
765	0.7917	0.908425	0.0716245
766	0.7919	0.90776	0.0711528
767	0.792	0.907096	0.0706838
768	0.7922	0.906433	0.0702176
769	0.7923	0.905771	0.0697542
770	0.7924	0.905109	0.0692934
771	0.7925	0.904449	0.0688354
772	0.7927	0.90379	0.0683801
773	0.7928	0.903132	0.0679274
774	0.793	0.902475	0.0674775
775	0.7931	0.901818	0.0670302
776	0.7932	0.901163	0.0665855
777	0.7933	0.900508	0.0661435
778	0.7933	0.899855	0.065704
779	0.7934	0.899202	0.0653525
780	0.7935	0.898551	0.0649178
781	0.7936	0.8979	0.0644856
782	0.7937	0.89725	0.0640561
783	0.7938	0.896602	0.063629
784	0.7939	0.895954	0.0632045
785	0.794	0.895307	0.0627001
786	0.7941	0.894661	0.062281
787	0.7942	0.894016	0.0618645
788	0.7943	0.893372	0.0614505
789	0.7944	0.892729	0.0610389
790	0.7945	0.892086	0.0605496
791	0.7947	0.891445	0.0601433
792	0.7948	0.890805	0.0596603
793	0.795	0.890165	0.0592593
794	0.7951	0.889527	0.0587825
795	0.7953	0.888889	0.0583867
796	0.7954	0.888252	0.0579933
797	0.7955	0.887616	0.0575253
798	0.7957	0.886981	0.0570607
799	0.7958	0.886347	0.0565993
800	0.7961	0.885714	0.0561412
801	0.7963	0.885082	0.0556863
802	0.7965	0.884451	0.0553088
803	0.7966	0.88382	0.0548598
804	0.7969	0.883191	0.0544139
805	0.7971	0.882562	0.0539711
806	0.7974	0.881935	0.0535315
807	0.7977	0.881308	0.0530949
808	0.798	0.880682	0.0527329
809	0.7983	0.880057	0.0523731
810	0.7987	0.879433	0.0519448
811	0.799	0.878809	0.0515897
812	0.7994	0.878187	0.0512367
813	0.7997	0.877565	0.0508859
814	0.8002	0.876945	0.0505372
815	0.8005	0.876325	0.0501906
816	0.8009	0.875706	0.0499144
817	0.8013	0.875088	0.0495715
818	0.8017	0.874471	0.0492308
819	0.8021	0.873855	0.0489594
820	0.8025	0.873239	0.0486224
821	0.8028	0.872625	0.0483539
822	0.8032	0.872011	0.0480869
823	0.8036	0.871398	0.0478211
824	0.804	0.870787	0.0475567
825	0.8042	0.870175	0.0472937
826	0.8044	0.869565	0.0470319
827	0.8044	0.868956	0.0467715
828	0.8046	0.868347	0.0465768
829	0.8046	0.86774	0.0463187
830	0.8047	0.867133	0.0461258
831	0.8047	0.866527	0.0459337
832	0.8049	0.865922	0.0457424
833	0.8048	0.865318	0.0455518
834	0.8043	0.864714	0.045362
835	0.8039	0.864111	0.045173
836	0.8034	0.86351	0.0449847
837	0.8034	0.862909	0.0447971
838	0.8032	0.862309	0.0446725
839	0.8029	0.86171	0.0444863
840	0.8026	0.861111	0.0443626
841	0.8024	0.860514	0.0441776
842	0.8024	0.859917	0.0439933
843	0.8021	0.859321	0.043871
844	0.802	0.858726	0.043688
845	0.8022	0.858131	0.0435666
846	0.8019	0.857538	0.0434455
847	0.8022	0.856945	0.0433248
848	0.802	0.856354	0.0432045
849	0.8019	0.855763	0.0430845
850	0.8016	0.855172	0.0429649
851	0.8019	0.854583	0.0428457
852	0.8015	0.853994	0.0427867
853	0.801	0.853407	0.042668
854	0.8008	0.85282	0.0425496
855	0.8006	0.852234	0.0424911
856	0.8003	0.851648	0.0423733
857	0.8005	0.851064	0.0423152
858	0.8003	0.85048	0.0421979
859	0.8	0.849897	0.0421401
860	0.8	0.849315	0.0420234
861	0.8	0.848734	0.0419659
862	0.7999	0.848153	0.0419085
863	0.7999	0.847573	0.0418512
864	0.7999	0.846995	0.0417941
865	0.7999	0.846416	0.041737
866	0.8	0.845839	0.0417386
867	0.8	0.845262	0.0416818
868	0.7999	0.844687	0.041625
869	0.7997	0.844112	0.0416267
870	0.7999	0.843537	0.0415701
871	0.7999	0.842964	0.0415136
872	0.7999	0.842391	0.0415154
873	0.7998	0.841819	0.041459
874	0.7999	0.841248	0.0414028
875	0.7998	0.840678	0.0414046
876	0.7998	0.840108	0.0413486
877	0.7996	0.83954	0.0413505
878	0.7995	0.838972	0.0413524
879	0.7994	0.838404	0.0412965
880	0.7993	0.837838	0.0412986
881	0.7991	0.837272	0.0413006
882	0.7991	0.836707	0.0413026
883	0.7988	0.836143	0.0413047
884	0.7986	0.83558	0.0413068
885	0.7984	0.835017	0.0413089
886	0.7983	0.834455	0.041311
887	0.7982	0.833894	0.0413132
888	0.7982	0.833333	0.0413731
889	0.7981	0.832774	0.0413752
890	0.7981	0.832215	0.0413774
891	0.7982	0.831657	0.0413796
892	0.7981	0.831099	0.0413818
893	0.7979	0.830543	0.0413841
894	0.7979	0.829987	0.0413864
895	0.7978	0.829431	0.0414463
896	0.7976	0.828877	0.0414486
897	0.7973	0.828323	0.0414509
898	0.7971	0.82777	0.0414533
899	0.7968	0.827218	0.0414556
900	0.7965	0.826667	0.041458
901	0.7963	0.826116	0.0414604
902	0.796	0.825566	0.0414628
903	0.7957	0.825017	0.0414652
904	0.7954	0.824468	0.0414676
905	0.7951	0.82392	0.0414701
906	0.7948	0.823373	0.0414726
907	0.7945	0.822827	0.0414751
908	0.7941	0.822281	0.0414776
909	0.7938	0.821736	0.0414801
910	0.7935	0.821192	0.0414252
911	0.7931	0.820649	0.0414278
912	0.7927	0.820106	0.0414304
913	0.7923	0.819564	0.041433
914	0.7918	0.819022	0.0414357
915	0.7915	0.818482	0.0414384
916	0.7911	0.817942	0.041441
917	0.7906	0.817403	0.0414437
918	0.7902	0.816864	0.0414465
919	0.7898	0.816327	0.0414492
920	0.7893	0.815789	0.041452
921	0.7888	0.815253	0.0414547
922	0.7883	0.814717	0.0414003
923	0.7878	0.814183	0.0414031
924	0.7874	0.813648	0.0414059
925	0.787	0.813115	0.0414088
926	0.7864	0.812582	0.0413546
927	0.786	0.81205	0.0413575
928	0.7855	0.811518	0.0413034
929	0.7849	0.810988	0.0413063
930	0.7843	0.810458	0.0413093
931	0.7838	0.809928	0.0413123
932	0.7832	0.809399	0.0412584
933	0.7826	0.808871	0.0412614
934	0.7819	0.808344	0.0412076
935	0.7812	0.807818	0.0412107
936	0.7805	0.807292	0.0411571
937	0.7798	0.806766	0.0411602
938	0.779	0.806242	0.0411067
939	0.7783	0.805718	0.0411099
940	0.7775	0.805195	0.0410566
941	0.7767	0.804672	0.0410033
942	0.7759	0.80415	0.0410066
943	0.775	0.803629	0.0409534
944	0.7742	0.803109	0.0409004
945	0.7732	0.802589	0.0408475
946	0.7723	0.80207	0.0408509
947	0.7713	0.801551	0.0407981
948	0.7703	0.801034	0.0407454
949	0.7692	0.800516	0.0406928
950	0.7681	0.8	0.0406403
951	0.767	0.799484	0.0405879
952	0.7658	0.798969	0.0405914
953	0.7645	0.798455	0.0405392
954	0.7633	0.797941	0.040487
955	0.7621	0.797428	0.0404906
956	0.7608	0.796915	0.0404386
957	0.7595	0.796403	0.0403867
958	0.7582	0.795892	0.0403349
959	0.7567	0.795382	0.0403386
960	0.7553	0.794872	0.0402869
961	0.754	0.794363	0.0402353
962	0.7526	0.793854	0.0401838
963	0.7511	0.793346	0.0401324
964	0.7497	0.792839	0.0400811
965	0.7482	0.792332	0.0400299
966	0.7466	0.791826	0.0399788
967	0.7451	0.791321	0.0399277
968	0.7435	0.790816	0.0398768
969	0.7419	0.790312	0.039826
970	0.7404	0.789809	0.0397753
971	0.7388	0.789306	0.0397247
972	0.7371	0.788804	0.0396742
973	0.7355	0.788303	0.0396237
974	0.7339	0.787802	0.0395734
975	0.7322	0.787302	0.0395232
976	0.7306	0.786802	0.039473
977	0.729	0.786303	0.039423
978	0.7274	0.785805	0.039373
979	0.7259	0.785307	0.0393232
980	0.7244	0.78481	0.0392734
981	0.7228	0.784314	0.0392237
982	0.7213	0.783818	0.0391742
983	0.7198	0.783323	0.0391247
984	0.7183	0.782828	0.0390753
985	0.7168	0.782334	0.0389724
986	0.7154	0.781841	0.0389768
987	0.7139	0.781348	0.0389277
988	0.7124	0.780856	0.0388253
989	0.7109	0.780365	0.0387764
990	0.7094	0.779874	0.0387277
991	0.7079	0.779384	0.038679
992	0.7063	0.778894	0.0386304
993	0.7048	0.778406	0.0385819
994	0.7033	0.777917	0.0384805
995	0.7018	0.777429	0.0384323
996	0.7003	0.776942	0.0383842
997	0.6988	0.776456	0.0383361
998	0.6972	0.77597	0.0382881
999	0.6957	0.775485	0.0382403
1000	0.6942	0.775	0.0381399
1001	0.6927
1002	0.6911
1003	0.6896
1004	0.6881
1005	0.6866
1006	0.6851
1007	0.6836
1008	0.6821
1009	0.6806
1010	0.6791
1011	0.6776
1012	0.6761
1013	0.6747
1014	0.6732
1015	0.6717
1016	0.6702
1017	0.6687
1018	0.6672
1019	0.6657
1020	0.6642
1021	0.6627
1022	0.6612
1023	0.6597
1024	0.6581
1025	0.6566
1026	0.655
1027	0.6534
1028	0.6519
1029	0.6503
1030	0.6487
1031	0.6471
1032	0.6455
1033	0.6438
1034	0.6422
1035	0.6405
1036	0.6389
1037	0.6372
1038	0.6356
1039	0.6339
1040	0.6322
1041	0.6306
1042	0.6289
1043	0.6272
1044	0.6255
1045	0.6238
1046	0.6221
1047	0.6204
1048	0.6187
1049	0.617
1050	0.6153
1051	0.6135
1052	0.6118
1053	0.61
1054	0.6083
1055	0.6065
1056	0.6047
1057	0.603
1058	0.6012
1059	0.5994
1060	0.5976
1061	0.5958
1062	0.5941
1063	0.5923
1064	0.5905
1065	0.5887
1066	0.5869
1067	0.5851
1068	0.5832
1069	0.5814
1070	0.5795
1071	0.5776
1072	0.5757
1073	0.5738
1074	0.5719
1075	0.5699
1076	0.568
1077	0.5661
1078	0.5642
1079	0.5622
1080	0.5602
1081	0.5582
1082	0.5563
1083	0.5543
1084	0.5522
1085	0.5502
1086	0.5482
1087	0.5461
1088	0.544
1089	0.5419
1090	0.5398
1091	0.5377
1092	0.5356
1093	0.5336
1094	0.5315
1095	0.5295
1096	0.5274
1097	0.5253
1098	0.5233
1099	0.5212
1100	0.5192
1101	0.5171
1102	0.515
1103	0.5129
1104	0.5109
1105	0.5088
1106	0.5068
1107	0.5047
1108	0.5026
1109	0.5006
1110	0.4986
1111	0.4966
1112	0.4945
1113	0.4926
1114	0.4905
1115	0.4885
1116	0.4865
1117	0.4845
1118	0.4825
1119	0.4805
1120	0.4785
1121	0.4765
1122	0.4746
1123	0.4726
1124	0.4707
1125	0.4687
1126	0.4668
1127	0.4649
1128	0.4631
1129	0.4612
1130	0.4594
1131	0.4575
1132	0.4557
1133	0.4539
1134	0.4522
1135	0.4504
1136	0.4487
1137	0.447
1138	0.4454
1139	0.4438
1140	0.4421
1141	0.4405
1142	0.439
1143	0.4374
1144	0.4358
1145	0.4344
1146	0.4329
1147	0.4314
1148	0.4299
1149	0.4285
1150	0.4271
1151	0.4257
1152	0.4243
1153	0.423
1154	0.4217
1155	0.4204
1156	0.4191
1157	0.4178
1158	0.4166
1159	0.4154
1160	0.4142
1161	0.413
1162	0.4118
1163	0.4107
1164	0.4096
1165	0.4085
1166	0.4074
1167	0.4064
1168	0.4053
1169	0.4043
1170	0.4033
1171	0.4024
1172	0.4014
1173	0.4005
1174	0.3995
1175	0.3986
1176	0.3977
1177	0.3969
1178	0.396
1179	0.3952
1180	0.3944
1181	0.3936
1182	0.3928
1183	0.392
1184	0.3913
1185	0.3906
1186	0.3898
1187	0.3891
1188	0.3884
1189	0.3877
1190	0.387
1191	0.3863
1192	0.3856
1193	0.385
1194	0.3843
1195	0.3837
1196	0.383
1197	0.3824
1198	0.3818
1199	0.3812
1200	0.3805
1201	0.3799
1202	0.3793
1203	0.3787
1204	0.3781
1205	0.3775
1206	0.3769
1207	0.3763
1208	0.3758
1209	0.3752
1210	0.3747
1211	0.3742
1212	0.3737
1213	0.3732
1214	0.3727
1215	0.3722
1216	0.3717
1217	0.3712
1218	0.3707
1219	0.3702
1220	0.3698
1221	0.3693
1222	0.3689
1223	0.3684
1224	0.368
1225	0.3675
1226	0.3671
1227	0.3666
1228	0.3662
1229	0.3658
1230	0.3653
1231	0.3649
1232	0.3645
1233	0.3641
1234	0.3637
1235	0.3633
1236	0.3629
1237	0.3625
1238	0.3621
1239	0.3618
1240	0.3614
1241	0.361
1242	0.3606
1243	0.3603
1244	0.3599
1245	0.3596
1246	0.3592
1247	0.3588
1248	0.3585
1249	0.3582
1250	0.3578
1251	0.3575
1252	0.3571
1253	0.3568
1254	0.3564
1255	0.356
1256	0.3557
1257	0.3554
1258	0.355
1259	0.3547
1260	0.3543
1261	0.354
1262	0.3537
1263	0.3533
1264	0.353
1265	0.3527
1266	0.3524
1267	0.3521
1268	0.3518
1269	0.3515
1270	0.3512
1271	0.3509
1272	0.3506
1273	0.3503
1274	0.35
1275	0.3498
1276	0.3495
1277	0.3492
1278	0.3489
1279	0.3487
1280	0.3484
1281	0.3481
1282	0.3479
1283	0.3476
1284	0.3473
1285	0.347
1286	0.3468
1287	0.3465
1288	0.3462
1289	0.346
1290	0.3457
1291	0.3454
1292	0.3452
1293	0.3449
1294	0.3446
1295	0.3444
1296	0.3441
1297	0.3439
1298	0.3436
1299	0.3434
1300	0.3431
1301	0.3429
1302	0.3427
1303	0.3425
1304	0.3423
1305	0.3421
1306	0.3419
1307	0.3416
1308	0.3414
1309	0.3412
1310	0.341
1311	0.3407
1312	0.3405
1313	0.3403
1314	0.34
1315	0.3398
1316	0.3395
1317	0.3392
1318	0.3389
1319	0.3386
1320	0.3383
1321	0.338
1322	0.3377
1323	0.3374
1324	0.337
1325	0.3367
1326	0.3363
1327	0.336
1328	0.3357
1329	0.3353
1330	0.335
1331	0.3346
1332	0.3343
1333	0.334
1334	0.3336
1335	0.3333
1336	0.333
1337	0.3327
1338	0.3324
1339	0.3321
1340	0.3319
1341	0.3316
1342	0.3314
1343	0.3312
1344	0.331
1345	0.3307
1346	0.3305
1347	0.3304
1348	0.3302
1349	0.33
1350	0.3298
1351	0.3297
1352	0.3295
1353	0.3293
1354	0.329
1355	0.3288
1356	0.3286
1357	0.3283
1358	0.3281
1359	0.3278
1360	0.3275
1361	0.3271
1362	0.3268
1363	0.3264
1364	0.326
1365	0.3257
1366	0.3253
1367	0.3249
1368	0.3245
1369	0.3241
1370	0.3237
1371	0.3233
1372	0.3229
1373	0.3225
1374	0.3221
1375	0.3217
1376	0.3213
1377	0.3209
1378	0.3205
1379	0.3202
1380	0.3198
1381	0.3194
1382	0.319
1383	0.3186
1384	0.3182
1385	0.3177
1386	0.3173
1387	0.3169
1388	0.3165
1389	0.3161
1390	0.3156
1391	0.3152
1392	0.3147
1393	0.3143
1394	0.3138
1395	0.3134
1396	0.313
1397	0.3125
1398	0.312
1399	0.3115
1400	0.311
1401	0.3105
1402	0.3101
1403	0.3096
1404	0.3091
1405	0.3086
1406	0.3081
1407	0.3076
1408	0.3072
1409	0.3068
1410	0.3063
1411	0.3059
1412	0.3055
1413	0.3051
1414	0.3047
1415	0.3043
1416	0.304
1417	0.3036
1418	0.3032
1419	0.3029
1420	0.3025
1421	0.3022
1422	0.3019
1423	0.3016
1424	0.3013
1425	0.301
1426	0.3007
1427	0.3004
1428	0.3002
1429	0.2999
1430	0.2997
1431	0.2995
1432	0.2993
1433	0.2991
1434	0.2989
1435	0.2987
1436	0.2985
1437	0.2983
1438	0.2982
1439	0.298
1440	0.2979
1441	0.2977
1442	0.2975
1443	0.2974
1444	0.2972
1445	0.2971
1446	0.297
1447	0.2969
1448	0.2968
1449	0.2967
1450	0.2966
1451	0.2965
1452	0.2965
1453	0.2964
1454	0.2963
1455	0.2963
1456	0.2962
1457	0.2962
1458	0.2961
1459	0.2961
1460	0.296
1461	0.296
1462	0.296
1463	0.296
1464	0.296
1465	0.296
1466	0.2961
1467	0.2961
1468	0.2961
1469	0.2962
1470	0.2962
1471	0.2962
1472	0.2963
1473	0.2963
1474	0.2963
1475	0.2964
1476	0.2964
1477	0.2965
1478	0.2966
1479	0.2966
1480	0.2967
1481	0.2968
1482	0.2969
1483	0.297
1484	0.2971
1485	0.2972
1486	0.2973
1487	0.2974
1488	0.2976
1489	0.2977
1490	0.2978
1491	0.2979
1492	0.298
1493	0.2981
1494	0.2982
1495	0.2984
1496	0.2985
1497	0.2986
1498	0.2987
1499	0.2988
1500	0.2989
1501	0.299
1502	0.2991
1503	0.2992
1504	0.2993
1505	0.2994
1506	0.2995
1507	0.2996
1508	0.2997
1509	0.2998
1510	0.2998
1511	0.2999
1512	0.3
1513	0.3001
1514	0.3002
1515	0.3003
1516	0.3004
1517	0.3005
1518	0.3006
1519	0.3007
1520	0.3008
1521	0.3009
1522	0.3009
1523	0.301
1524	0.3011
1525	0.3012
1526	0.3012
1527	0.3013
1528	0.3013
1529	0.3014
1530	0.3015
1531	0.3016
1532	0.3016
1533	0.3017
1534	0.3017
1535	0.3018
1536	0.3018
1537	0.3019
1538	0.3019
1539	0.302
1540	0.302
1541	0.302
1542	0.3021
1543	0.3021
1544	0.3021
1545	0.3021
1546	0.3022
1547	0.3022
1548	0.3022
1549	0.3022
1550	0.3022
1551	0.3022
1552	0.3023
1553	0.3023
1554	0.3023
1555	0.3024
1556	0.3024
1557	0.3024
1558	0.3024
1559	0.3025
1560	0.3025
1561	0.3025
1562	0.3025
1563	0.3025
1564	0.3025
1565	0.3025
1566	0.3025
1567	0.3025
1568	0.3025
1569	0.3025
1570	0.3025
1571	0.3025
1572	0.3025
1573	0.3025
1574	0.3025
1575	0.3025
1576	0.3025
1577	0.3025
1578	0.3025
1579	0.3025
1580	0.3025
1581	0.3025
1582	0.3025
1583	0.3025
1584	0.3025
1585	0.3024
1586	0.3025
1587	0.3025
1588	0.3024
1589	0.3024
1590	0.3024
1591	0.3024
1592	0.3024
1593	0.3024
1594	0.3023
1595	0.3023
1596	0.3023
1597	0.3023
1598	0.3023
1599	0.3023
1600	0.3022
1601	0.3022
1602	0.3022
1603	0.3022
1604	0.3022
1605	0.3022
1606	0.3021
1607	0.3021
1608	0.3021
1609	0.302
1610	0.302
1611	0.302
1612	0.3019
1613	0.3019
1614	0.3019
1615	0.3018
1616	0.3017
1617	0.3016
1618	0.3016
1619	0.3015
1620	0.3015
1621	0.3014
1622	0.3014
1623	0.3014
1624	0.3013
1625	0.3012
1626	0.3012
1627	0.3012
1628	0.3011
1629	0.3011
1630	0.301
1631	0.301
1632	0.301
1633	0.3009
1634	0.3009
1635	0.3009
1636	0.3008
1637	0.3007
1638	0.3006
1639	0.3005
1640	0.3004
1641	0.3004
1642	0.3002
1643	0.3001
1644	0.2999
1645	0.2998
1646	0.2995
1647	0.2992
1648	0.2989
1649	0.2988
1650	0.2986
1651	0.2984
1652	0.298
1653	0.298
1654	0.2978
1655	0.2976
1656	0.2974
1657	0.2974
1658	0.2974
1659	0.2972
1660	0.2969
1661	0.2968
1662	0.2967
1663	0.297
1664	0.2967
1665	0.2967
1666	0.2968
1667	0.2966
1668	0.2966
1669	0.2966
1670	0.2967
1671	0.2967
1672	0.2967
1673	0.2967
1674	0.2964
1675	0.2963
1676	0.2962
1677	0.2961
1678	0.2963
1679	0.2963
1680	0.2961
1681	0.2962
1682	0.2961
1683	0.296
1684	0.2958
1685	0.2959
1686	0.296
1687	0.2961
1688	0.296
1689	0.296
1690	0.2959
1691	0.296
1692	0.296
1693	0.2959
1694	0.296
1695	0.2964
1696	0.2963
1697	0.2964
1698	0.2962
1699	0.2962
1700	0.2962
1701	0.296
1702	0.2958
1703	0.2957
1704	0.2958
1705	0.2956
1706	0.2952
1707	0.2952
1708	0.2949
1709	0.2947
1710	0.2943
1711	0.2938
1712	0.2937
1713	0.2937
1714	0.2936
1715	0.2933
1716	0.2931
1717	0.293
1718	0.2928
1719	0.2928
1720	0.2926
1721	0.2927
1722	0.2928
1723	0.2929
1724	0.2928
1725	0.2928
1726	0.2928
1727	0.293
1728	0.2928
1729	0.2926
1730	0.2925
1731	0.2925
1732	0.2924
1733	0.2925
1734	0.2923
1735	0.2921
1736	0.2919
1737	0.2918
1738	0.2919
1739	0.2919
1740	0.2919
1741	0.2916
1742	0.2916
1743	0.2915
1744	0.2911
1745	0.2914
1746	0.2912
1747	0.2909
1748	0.2907
1749	0.2903
1750	0.2898
1751	0.2896
1752	0.2896
1753	0.2893
1754	0.2891
1755	0.289
1756	0.2884
1757	0.288
1758	0.2882
1759	0.2881
1760	0.2877
1761	0.2879
1762	0.2878
1763	0.2877
1764	0.2876
1765	0.2874
1766	0.2874
1767	0.2874
1768	0.2875
1769	0.2873
1770	0.2869
1771	0.2871
1772	0.287
1773	0.2867
1774	0.2868
1775	0.2868
1776	0.2866
1777	0.2866
1778	0.2865
1779	0.2866
1780	0.2865
1781	0.2864
1782	0.2861
1783	0.2862
1784	0.2858
1785	0.2854
1786	0.2851
1787	0.2851
1788	0.2849
1789	0.2847
1790	0.2845
1791	0.2841
1792	0.2842
1793	0.2842
1794	0.284
1795	0.2839
1796	0.2839
1797	0.2839
1798	0.2839
1799	0.284
1800	0.2839
1801	0.2839
1802	0.2839
1803	0.2837
1804	0.2837
1805	0.2834
1806	0.2836
1807	0.2833
1808	0.2829
1809	0.2828
1810	0.2826
1811	0.2825
1812	0.2825
1813	0.2826
1814	0.2827
1815	0.2826
1816	0.2826
1817	0.2827
1818	0.2829
1819	0.2829
1820	0.283
1821	0.2829
1822	0.2828
1823	0.2822
1824	0.2819
1825	0.2818
1826	0.2819
1827	0.2818
1828	0.2817
1829	0.2815
1830	0.2816
1831	0.2813
1832	0.2811
1833	0.2809
1834	0.2814
1835	0.2813
1836	0.2812
1837	0.2809
1838	0.2806
1839	0.2806
1840	0.2806
1841	0.2807
1842	0.2806
1843	0.2807
1844	0.2809
1845	0.2804
1846	0.2802
1847	0.2799
1848	0.2798
1849	0.2798
1850	0.2795
1851	0.2791
1852	0.279
1853	0.2788
1854	0.2784
1855	0.2778
1856	0.2775
1857	0.2772
1858	0.2769
1859	0.2768
1860	0.2761
1861	0.2757
1862	0.2751
1863	0.2739
1864	0.2733
1865	0.2724
1866	0.2717
1867	0.2709
1868	0.27
1869	0.2691
1870	0.2676
1871	0.2664
1872	0.2649
1873	0.2635
1874	0.2624
1875	0.261
1876	0.2602
1877	0.2589
1878	0.258
1879	0.2568
1880	0.2556
1881	0.2548
1882	0.2536
1883	0.2524
1884	0.2513
1885	0.2503
1886	0.2489
1887	0.2472
1888	0.2455
1889	0.2437
1890	0.2419
1891	0.2407
1892	0.2392
1893	0.2378
1894	0.2363
1895	0.2351
1896	0.2333
1897	0.2316
1898	0.2298
1899	0.2285
1900	0.2271
1901	0.2256
1902	0.2234
1903	0.2216
1904	0.2199
1905	0.2187
1906	0.2172
1907	0.2161
1908	0.2153
1909	0.2139
1910	0.2129
1911	0.2121
1912	0.2115
1913	0.2109
1914	0.2096
1915	0.2091
1916	0.2083
1917	0.2075
1918	0.2063
1919	0.2051
1920	0.2045
1921	0.2036
1922	0.2026
1923	0.2018
1924	0.2018
1925	0.2017
1926	0.201
1927	0.2004
1928	0.2001
1929	0.2002
1930	0.2
1931	0.1996
1932	0.1994
1933	0.1988
1934	0.1979
1935	0.1975
1936	0.1975
1937	0.1976
1938	0.1977
1939	0.198
1940	0.1978
1941	0.1982
1942	0.198
1943	0.1978
1944	0.1987
1945	0.2
1946	0.1999
1947	0.1998
1948	0.2001
1949	0.2003
1950	0.1999
1951	0.1998
1952	0.2002
1953	0.2011
1954	0.2017
1955	0.2014
1956	0.2016
1957	0.2015
1958	0.2017
1959	0.202
1960	0.202
1961	0.2031
1962	0.2036
1963	0.2036
1964	0.2036
1965	0.2039
1966	0.2043
1967	0.2043
1968	0.2051
1969	0.2058
1970	0.2061
1971	0.2067
1972	0.2067
1973	0.2075
1974	0.208
1975	0.2086
1976	0.2096
1977	0.2103
1978	0.2111
1979	0.2113
1980	0.2116
1981	0.2122
1982	0.2132
1983	0.2137
1984	0.2141
1985	0.2146
1986	0.2158
1987	0.2156
1988	0.2159
1989	0.2153
1990	0.2161
1991	0.2169
1992	0.2173
1993	0.2176
1994	0.2176
1995	0.2182
1996	0.2187
1997	0.219
1998	0.2196
1999	0.2198
2000	0.2212
2001	0.2216
2002	0.2218
2003	0.2226
2004	0.2227
2005	0.2237
2006	0.2236
2007	0.224
2008	0.2237
2009	0.2249
2010	0.2254
2011	0.2257
2012	0.2259
2013	0.2265
2014	0.2268
2015	0.2274
2016	0.2275
2017	0.2279
2018	0.2285
2019	0.2296
2020	0.2295
2021	0.2307
2022	0.2314
2023	0.2318
2024	0.2325
2025	0.2323
2026	0.2328
2027	0.2328
2028	0.2334
2029	0.2341
2030	0.2341
2031	0.235
2032	0.235
2033	0.235
2034	0.2356
2035	0.2352
2036	0.236
2037	0.2365
2038	0.2375
2039	0.2376
2040	0.2374
2041	0.2369
2042	0.2366
2043	0.2365
2044	0.2362
2045	0.2363
2046	0.2366
2047	0.2365
2048	0.2366
2049	0.2371
2050	0.2374
2051	0.2379
2052	0.2392
2053	0.2395
2054	0.2396
2055	0.2408
2056	0.2416
2057	0.2419
2058	0.2424
2059	0.2425
2060	0.2424
2061	0.243
2062	0.2426
2063	0.2424
2064	0.2424
2065	0.2427
2066	0.2428
2067	0.2429
2068	0.2431
2069	0.2428
2070	0.2427
2071	0.243
2072	0.2432
2073	0.2434
2074	0.2438
2075	0.2443
2076	0.2444
2077	0.2443
2078	0.2441
2079	0.2439
2080	0.2448
2081	0.2451
2082	0.2456
2083	0.2458
2084	0.246
2085	0.2464
2086	0.2467
2087	0.247
2088	0.2482
2089	0.2486
2090	0.2496
2091	0.2487
2092	0.2488
2093	0.249
2094	0.2488
2095	0.2492
2096	0.2494
2097	0.2496
2098	0.25
2099	0.2496
2100	0.2498
2101	0.2494
2102	0.2501
2103	0.2496
2104	0.2496
2105	0.2492
2106	0.2492
2107	0.2496
2108	0.2497
2109	0.2494
2110	0.2499
2111	0.2501
2112	0.2506
2113	0.2518
2114	0.2529
2115	0.2526
2116	0.2537
2117	0.2539
2118	0.2538
2119	0.2537
2120	0.2538
2121	0.2536
2122	0.2536
2123	0.2534
2124	0.2522
2125	0.2522
2126	0.2522
2127	0.2517
2128	0.252
2129	0.2519
2130	0.2526
2131	0.2532
2132	0.2528
2133	0.2526
2134	0.2525
2135	0.2532
2136	0.2534
2137	0.2542
2138	0.255
2139	0.2555
2140	0.256
2141	0.2559
2142	0.2562
2143	0.2569
2144	0.2573
2145	0.2584
2146	0.2582
2147	0.2584
2148	0.2583
2149	0.2584
2150	0.2585
2151	0.2578
2152	0.258
2153	0.2575
2154	0.2567
2155	0.2565
2156	0.2559
2157	0.256
2158	0.2566
2159	0.2561
2160	0.2556
2161	0.2558
2162	0.2562
2163	0.2556
2164	0.2555
2165	0.2565
2166	0.2574
2167	0.2573
2168	0.2583
2169	0.2583
2170	0.259
2171	0.2585
2172	0.2585
2173	0.259
2174	0.2593
2175	0.2592
2176	0.2581
2177	0.2581
2178	0.2581
2179	0.2576
2180	0.2568
2181	0.2575
2182	0.2584
2183	0.2587
2184	0.2585
2185	0.259
2186	0.2599
2187	0.2608
2188	0.2599
2189	0.2605
2190	0.2598
2191	0.26
2192	0.2592
2193	0.2589
2194	0.2587
2195	0.2584
2196	0.2578
[truncated: 304 more rows]
[truncated: 41 more columns]

## Sheet: Figure 4
			In vitro photothermal ability and SDT effect of SnSNPs@PEG
Figure 4a	Power density-dependent photothermal performance						Figure 4b	Concentration-dependent photothermal performance					Figure 4e	Viability of 4T1 cells						Figure 4g	Analysis the total colony area of cells
Time (min)	0 A	0.5 A	1.0 A	1.5 A	2.0 A		Time (min)	0 μg/mL	50 μg/mL	100 μg/mL	200 μg/mL		G1	G2	G3	G4	G5	G6		G1	G2	G3	G4	G5	G6
0	0	0	0	0	0		0	0	0	0	0		88.41	85.41	88.44	103.93	63.31	53		263083	266546	269029	287658	168541	90650
0.25	0	0.2	0.7	2.1	3.8		0.25	0	0.4	0.8	3		84.43	92.81	86.15	95.07	74.81	41.86		238625	222432	229059	247543	159405	89482
0.5	0	0.2	1.2	4.2	6.2		0.5	0.1	1.1	2.2	5.4		102.3	110.68	96.85	91.32	66.41	50.16		230930	228506	208805	219661	148563	102797
0.75	0	0.3	2.8	6	8.5		0.75	0.2	2.2	3.5	7.3		104.48	115.56	100.53	97.18	69.68	51.44		233432	205318	239204	249040	128568	121829
1	0.1	0.5	4	7.4	10.4		1	0.2	3.2	4.7	8.5		120.38	110.75	106.65	94.47	70.6	50.65		205743	231849	248900	236418	139245	111159
1.5	0.1	1.3	5.3	10	13.8		1.5	0.3	4.9	6.6	11.9
2	0.1	1.8	6.5	12.5	16.7		2	0.4	6.1	8.5	14.7
2.5	-0.1	2.3	8.3	14.8	19.3		2.5	0.6	7.2	10.1	16.9		Figure 4j	Analysis of the intensity of green fluorescence showing the relative ROS level
3	0	2.8	9.5	16.6	21.7		3	0.8	8.1	11.5	19.1		G1	G2	G3	G4	G5	G6
3.5	0	3.3	10.7	18.4	24.1		3.5	0.8	9.1	12.8	20.9		0.897798	0.858554	0.943252	0.931959	9.42801	14.2758
4	0.1	3.7	11.6	20.1	26.2		4	1	9.8	14.2	22.9		0.931677	0.95511	1.15556	1.16968	9.87521	19.094
4.5	-0.1	4	12.7	21.8	28.1		4.5	1	10.7	15.3	24.4		1.21965	0.91502	0.943252	1.02371	6.52682	13.4001
5	0	4.3	13.7	23.4	29.1		5	1	11.5	16.4	26.1		0.950875	0.868436	0.925748	1.09147	10.3924	15.7863
5.5	0	4.8	14.7	24.8	31.3		5.5	1.2	12.3	17.5	27.6
6	-0.1	5.1	15.6	25.8	32.7		6	1.3	12.9	18.4	29.2
6.5	0	5.5	16.3	27.2	34.1		6.5	1.4	13.7	19.2	30.2
7	0.1	6	17.1	28.1	35.3		7	1.5	14.2	19.9	31.5
7.5	-0.1	6.2	17.7	29.1	36.2		7.5	1.6	14.7	20.6	32.1
8	0	6.4	18.4	30	37.7		8	1.7	15.1	21.2	33.6
8.5	0.1	6.7	19	31.1	38.2		8.5	1.8	15.6	21.9	34.4
9	0.1	6.9	19.3	31.7	39		9	1.8	16	22.5	34.8
9.5	0	7.2	19.8	32.5	39.8		9.5	1.8	16.8	22.9	35.7
10	0	7.4	20.3	33.4	40.4		10	1.8	16.8	23.3	36.1

## Sheet: Figure 5
		photothermal effect of SnSNPs@PEG
Figure 5d	Time-dependent temperature increase profiles of tumor sites
Time (min)	Control			Laser only			SnSNPs			SnSNPs + laser
0	0	0.1	-0.1	-0.06667	0.133333	-0.06667	-0.1	0	0.1	0.233333	-0.66667	0.433333
1	0	0.1	-0.1	2.13333	1.73333	2.53333	0.1	0.1	-0.1	5.63333	4.33333	6.93333
2	-0.2	0	0	3.13333	2.83333	3.53333	0	-0.1	0	7.53333	6.73333	8.33333
3	-0.1	-0.1	-0.2	3.23333	3.03333	3.73333	-0.1	-0.2	-0.2	9.63333	8.53333	9.93333
4	-0.2	0	-0.2	3.43333	3.83333	3.23333	-0.3	-0.2	-0.4	10.8333	10.2333	11.1333
5	-0.2	-0.2	-0.4	3.73333	3.83333	3.43333	-0.4	-0.5	-0.5	11.0333	10.4333	11.3333
6	-0.3	-0.1	-0.3	3.73333	3.53333	3.83333	-0.5	-0.4	-0.6	11.3333	11.8333	10.9333
7	-0.2	-0.3	-0.4	3.83333	3.53333	3.83333	-0.5	-0.6	-0.4	11.2333	11.3333	11.9333
8	-0.5	-0.4	-0.4	3.53333	3.53333	3.83333	-0.7	-0.5	-0.7	11.6333	11.5333	12.0333
9	-0.6	-0.7	-0.5	3.73333	3.53333	3.93333	-0.8	-0.7	-0.6	11.5333	11.7333	11.9333
10	-0.7	-0.6	-0.6	3.53333	3.63333	3.83333	-0.7	-0.8	-0.9	11.8333	11.7333	12.2333

## Sheet: Figure 6
		Antitumor efficacy of SnSNPs@PEG-mediated SDT
Figure 6c	Comparison of tumor luminescence intensity at Day 16						Figure 6f	Tumor growth curves of the orthotopic 4T1 tumor-bearing mice
G1	G2	G3	G4	G5	G6			G1			G2			G3			G4			G5			G6
60320000	74340000	22360000	18490000	6840000	508.8		Time (d)	Mean	SD	N	Mean	SD	N	Mean	SD	N	Mean	SD	N	Mean	SD	N	Mean	SD	N
48540000	40060000	80720000	28890000	3634000	507.6		0	55.4139	15.0088	5	67.3886	20.4064	5	59.2654	14.3356	5	62.8895	14.9156	5	53.0295	8.91674	5	58.7851	4.58358	5
38290000	41900000	52380000	21840000	3956000	216.8		2	92.164	29.9673	5	96.3323	22.8639	5	91.5611	23.854	5	61.5054	15.7198	5	35.3157	10.7778	5	40.4848	2.51054	5
65120000	77360000	56700000	21380000	3547000	536		4	162.35	23.8618	5	158.089	41.8676	5	156.462	41.3713	5	87.5336	13.3126	5	40.7264	24.7069	5	48.9643	24.5294	5
64340000	48060000	19770000	24390000	4261000	655.4		6	198.108	34.0028	5	184.235	38.1594	5	173.956	28.8039	5	106.356	13.4842	5	42.1694	15.8559	5	7.4952	9.51095	5
							8	217.235	36.9284	5	205.42	48.1584	5	205.533	26.8533	5	130.512	21.3015	5	63.5052	22.2995	5	0	0	5
							10	242.341	36.4124	5	232.553	61.4421	5	228.354	28.0359	5	156.189	24.5198	5	92.5169	21.7314	5	0	0	5
							12	308.852	50.5623	5	303.61	94.7961	5	305.559	53.9625	5	196.499	22.8787	5	111.253	27.4062	5	0	0	5
Figure 6e	Weight of excised tumor from orthotopic 4T1 tumor-bearing mice						14	401.544	85.4972	5	379.192	120.075	5	366.349	45.2373	5	232.453	26.1174	5	134.416	30.4572	5	0	0	5
G1	G2	G3	G4	G5	G6		16	485.085	117.157	5	469.615	124.907	5	438.48	59.6531	5	276.377	39.3592	5	163.396	28.8187	5	0	0	5
0.332	0.385	0.353	0.185	0.161	0
0.402	0.318	0.37	0.286	0.148	0		Figure 6g	Individual tumor growth			G1					G2							G3
0.353	0.366	0.407	0.201	0.17	0		Time (d)	1	2	3	4	5		Time (d)	1	2	3	4	5		Time (d)	1	2	3	4	5
0.299	0.285	0.363	0.231	0.132	0		0	66.3255	44.528	65	34.4	66.816		0	71.25	66.25	98.3125	42.592	58.5385		0	62.5	63.75	78.652	40.8	50.625
0.528	0.343	0.456	0.177	0.135	0		2	137.216	55.225	94.221	78.652	95.506		2	120.6	78.336	121.838	77.064	83.824		2	87.808	92.51	131.072	76.832	69.5835
							4	191.664	135.168	178.85	142.228	163.84		4	225.504	151.423	158.76	111.012	143.748		4	152.46	156.775	220.5	147.6	104.976
							6	246.402	156.325	199.838	178.024	209.952		6	231.04	182.648	210.7	134.946	161.84		6	161.84	179.56	221.778	153	153.6
							8	275.2	175.712	208.088	202.176	225		8	249.018	193.55	259.92	145.762	178.85		8	191.558	187.272	252.486	202.8	193.55
							10	305.087	225	219.488	219.04	243.089		10	292.494	221.154	297.6	157.115	194.4		10	210.495	203.35	272	240.1	215.825
							12	389.803	321.512	291.964	258.57	282.408		12	402.04	309.304	390	191.558	225		12	314.29	244.688	348.174	365.117	255.528
							14	550	372.6	388.8	363.968	332.35		14	469.3	401.157	514.425	245.48	265.6		14	351.959	320.339	405.769	422.048	331.632
							16	689.098	455.762	446.218	446.218	388.129		16	561.834	521.324	592.961	323.783	348.174		16	432.964	367.096	488.448	507.84	396.05
									G4							G5							G6
							Time (d)	1	2	3	4	5		Time (d)	1	2	3	4	5		Time (d)	1	2	3	4	5
							0	56.074	72.828	54.208	47.5875	83.75		0	53.24	39.71	57.6	50.8475	63.75		0	65.596	54.1205	55	59.168	60.025
							2	51.304	68.75	53.24	48.4	85.833		2	21.6225	26.6805	39.5035	41.1845	47.5875		2	41.6	41.454	43.6	38.266	37.544
							4	71.944	87.88	81.25	88.434	108.16		4	9.0625	52.111	75	29.4335	38.025		4	70.272	58.5385	70.2	17.92	27.864
							6	89.7345	99.825	102.85	124.2	115.169		6	21.964	37.584	60.75	34.983	55.566		6	10.976	4	0	0	22.5
							8	107.388	110.466	133.956	144.15	156.6		8	34.2225	53.6	78.03	59.7375	91.936		8	0	0	0	0	0
							10	142.228	131.4	153.6	157.696	196.02		10	55.6875	98.696	97.686	96.8	113.715		10	0	0	0	0	0
							12	205.8	181.804	180.336	181.804	232.75		12	69.629	112.694	134.54	102.602	136.8		12	0	0	0	0	0
							14	239.805	223.818	219.04	205.8	273.8		14	88.4835	130.235	168.338	130.235	154.791		14	0	0	0	0	0
							16	288.99	247.5	254.947	250.312	340.135		16	130.235	151.552	201.64	149.504	184.049		16	0	0	0	0	0

## Sheet: Figure 7
	ICP-MS of Tin in tumor
Figure 7c	Tin in tumor tissue (ng/mg)
Control	SnSNPs@PEG	SnSNPs@PEG + NIR
0.123116	0.93171	4.08187
0.085324	2.07145	4.17056
0.181456	3.7254	7.45447
0.12144	4.13598	8.99082

## Sheet: Figure 8
Figure 8a	Flow cytometry analysis of T lymphocytes in 4T1 tumor-bearing mice											Figure 8b		Spleen
		CD45										G1	G2	G3	G4	G5
G1	G2	G3	G4	G5								54.339	56.731	55.155	60.055	72.39
3.61863	3.94997	3.91538	7.39	9.247								53.769	54.897	55.181	62.491	72.019
3.4972	3.75274	4.0427	7.4805	9.10535								54.899	55.428	54.372	59.525	71.616
4.024	4.07004	4.056	7.1365	8.9994
												Figure 8c		Lymph node
		CD3										G1	G2	G3	G4	G5
G1	G2	G3	G4	G5								40.9733	40.8953	45.5322	49.55	59.1916
2.2787	2.4922	2.30098	5.584	6.518								42.9238	41.2432	43.7214	50.1697	61.0516
2.214	2.35	2.5311	5.5739	6.22022								41.0488	42.0453	44.3466	47.9698	58.9216
2.7062	2.7	2.6	5.2688	6.1766
		CD4
G1	G2	G3	G4	G5
0.401	0.423	0.427	1.308	2.252
0.29821	0.37	0.5976	1.3716	1.58814
0.6942	0.6	0.555	1.4548	2.18
		CD8
G1	G2	G3	G4	G5
0.337	0.489	0.5103	1.328	1.404
0.46991	0.58	0.457	1.1965	1.37639
0.4236	0.5	0.578	0.9535	1.09

## Sheet: Figure S1
Figure S1a	Size distribution after storage
	d0			d1			d5
Size	Number		Size	Number		Size	Number
11.5	0		14	0		12.3	0
14.3	26		16.9	26		15.2	26
16.9	44		19.6	44		18	44
19	58		21.6	58		20.2	58
20.8	70		23.3	70		22.1	70
22.5	80		24.9	80		23.9	80
24.1	87		26.4	87		25.6	87
25.8	93		27.9	93		27.3	93
27.4	97		29.4	97		29	97
29.1	99		30.9	99		30.8	99
30.8	100		32.5	100		32.6	100
32.7	99		34.2	99		34.6	99
34.7	97		36	97		36.7	97
36.9	93		37.9	93		39	93
39.4	87		40.1	87		41.6	87
42.2	80		42.5	80		44.6	80
45.7	70		45.4	70		48.2	70
50	58		49.1	58		52.8	58
56.1	44		54.1	44		59.2	44
66.5	26		62.5	26		70	26
85.5	0		75.3	0		85.8	0

## Sheet: Figure S2
Figure S2	XPS survey spectrum
B.E.(eV)	Data
1350	88597.5
1349	88879.3
1348	88283.2
1347	87390.6
1346	89319.8
1345	87016
1344	87928.6
1343	89365.4
1342	87396.3
1341	89069.3
1340	87585.2
1339	88070.2
1338	88769.5
1337	88247.4
1336	88431.3
1335	86991.4
1334	87523.8
1333	90267.7
1332	85809.2
1331	84240.8
1330	78660.8
1329	82347.9
1328	85813.6
1327	82550.1
1326	77594.6
1325	80248.2
1324	81391
1323	81121.2
1322	76995.8
1321	80981.7
1320	78841.3
1319	78467
1318	77228.7
1317	75078.7
1316	77376.1
1315	78627
1314	76867.1
1313	76961.1
1312	79558.7
1311	77115.4
1310	78245.9
1309	74815.8
1308	77602.7
1307	77909.3
1306	78378.1
1305	77004.6
1304	79027.3
1303	80093.7
1302	80832.8
1301	80403.8
1300	81627.6
1299	79586.1
1298	75554.5
1297	76815.2
1296	76644.8
1295	76003
1294	80162.4
1293	80234.1
1292	77810.2
1291	80464.1
1290	81363.5
1289	77379.7
1288	81769.5
1287	78845.7
1286	76162.2
1285	78051.8
1284	77058.1
1283	76858.3
1282	75874.8
1281	77357.4
1280	76010.6
1279	76837.6
1278	75329
1277	72709
1276	77005
1275	77923.2
1274	79490.4
1273	79805.4
1272	74729.6
1271	74125.9
1270	73349.5
1269	77019.8
1268	79256
1267	79295.6
1266	75680.2
1265	74424.8
1264	73964
1263	77325
1262	79248.6
1261	75862.9
1260	76231.2
1259	76956.7
1258	80381.9
1257	80294.1
1256	78137.2
1255	76004.2
1254	77384.2
1253	79607.7
1252	77749.6
1251	78769.1
1250	79036
1249	76796.5
1248	74710.3
1247	81356.1
1246	78356.6
1245	79684.6
1244	80372.6
1243	80497
1242	78300.1
1241	79198.4
1240	79467.9
1239	78103.3
1238	76965.9
1237	76790.1
1236	78845.6
1235	78401.5
1234	77398.4
1233	78591.7
1232	76439.8
1231	78051.2
1230	77852.4
1229	82576.4
1228	77883.9
1227	81767.2
1226	81052.5
1225	76211.9
1224	82390.7
1223	81066.1
1222	82157.8
1221	79019.1
1220	80131.1
1219	81396.6
1218	79418.1
1217	77771.6
1216	79316.3
1215	80644.4
1214	75063.5
1213	78113.7
1212	79138.1
1211	74868.7
1210	76982
1209	75730.4
1208	75717.1
1207	73428.2
1206	74876.8
1205	76584.8
1204	77739.7
1203	75064.4
1202	75587.2
1201	77800.1
1200	72992.5
1199	74383
1198	75743.8
1197	78741.1
1196	77227.9
1195	78668.5
1194	76910.7
1193	74639.2
1192	78643.4
1191	79415.6
1190	79273.3
1189	73525.9
1188	74218.6
1187	75243.7
1186	75237.3
1185	79216.6
1184	77362.1
1183	76673.8
1182	76455.2
1181	75064.4
1180	71775.4
1179	74884.8
1178	77263.8
1177	77415.1
1176	76775.6
1175	74683.9
1174	77405.9
1173	79785.7
1172	75508.1
1171	76925.3
1170	76297.8
1169	77677.9
1168	76003
1167	77736.5
1166	77796.3
1165	77390.4
1164	77291
1163	76565.1
1162	76161.8
1161	78280.5
1160	74941.2
1159	80431.3
1158	79010.8
1157	71909.6
1156	77345.7
1155	76121
1154	73649.1
1153	71122.6
1152	76556.5
1151	76047
1150	73504.1
1149	73171.5
1148	75830.1
1147	76157.2
1146	75821.8
1145	74161.3
1144	76600.4
1143	73136.1
1142	73649.4
1141	74971.2
1140	75741.5
1139	78854.9
1138	77195.3
1137	75744.3
1136	74055.6
1135	74719.9
1134	72284.1
1133	74062
1132	74956.6
1131	76951.7
1130	76865.5
1129	75054.1
1128	73004
1127	68139.7
1126	73304.9
1125	75765.8
1124	74008.5
1123	70197.1
1122	71925
1121	73119.8
1120	70685.4
1119	68646.9
1118	69973.6
1117	68268.9
1116	68259.4
1115	68768.1
1114	71069.1
1113	70123.4
1112	65696.6
1111	65792.4
1110	69441.9
1109	64886.6
1108	66779.9
1107	66437.7
1106	68226
1105	66268.6
1104	63079.4
1103	65955.2
1102	65096.4
1101	67421.5
1100	64807.7
1099	64383.8
1098	65274.7
1097	68255.5
1096	68412.8
1095	69034.3
1094	66568.6
1093	66866.8
1092	67230.3
1091	71638.5
1090	67694.7
1089	66897.7
1088	68173.3
1087	68707.8
1086	68038.3
1085	68822.1
1084	71141.5
1083	69506.9
1082	70423.7
1081	68479.8
1080	71230
1079	73983.5
1078	69643.5
1077	71105
1076	71277.6
1075	72706.2
1074	67391.2
1073	66753
1072	69108
1071	66123
1070	65059.2
1069	66679.2
1068	66649.8
1067	69352.7
1066	69981.6
1065	70434.5
1064	75458.7
1063	76195
1062	78112.4
1061	85724.4
1060	83713.9
1059	84966.1
1058	77501.9
1057	74037.8
1056	70030.6
1055	67909
1054	62762.1
1053	66761.9
1052	66992
1051	65033.2
1050	62605.2
1049	55415.3
1048	51173.1
1047	50563.2
1046	51562
1045	47740.9
1044	48174.1
1043	47504.3
1042	50359.7
1041	47066.4
1040	46077.2
1039	49583.4
1038	46094.4
1037	47090.2
1036	48459.8
1035	45776.3
1034	48409.1
1033	47885.5
1032	47239.4
1031	49142.9
1030	48117.1
1029	53196.9
1028	48890.2
1027	51226.1
1026	50155.7
1025	46118.4
1024	47990.7
1023	49082
1022	49850
1021	50179.5
1020	53462.7
1019	50824.1
1018	49594.5
1017	51883.9
1016	50140.4
1015	48555.4
1014	48683.3
1013	48166.3
1012	46479
1011	48073.1
1010	48099.9
1009	49770.7
1008	49202.3
1007	50242.4
1006	50088.1
1005	52695.9
1004	52610
1003	52203.6
1002	50193
1001	54347.4
1000	52353.7
999	49383.1
998	47532.5
997	48571.3
996	49359.1
995	51719.7
994	48407.4
993	51041.7
992	51285.7
991	49679.5
990	50976.1
989	49658
988	50860
987	49195.9
986	48777
985	49123.4
984	50329
983	50041.7
982	48624.1
981	50768.3
980	51968.4
979	51960
978	52661.2
977	52308.9
976	53642
975	51503.5
974	53552.1
973	50913
972	47857
971	52192.5
970	51016.4
969	51261.4
968	48805.2
967	48121.6
966	48972.9
965	51881
964	48176.2
963	48415.7
962	50537.9
961	54151.6
960	50230.6
959	49778
958	47895.8
957	48744.8
956	48156
955	48578.9
954	49324.2
953	50066.2
952	46984.8
951	49074.5
950	48139.8
949	47694.8
948	52081.3
947	50251.9
946	50794.8
945	48694.7
944	48473.4
943	52079
942	52556.8
941	49158.5
940	52265.1
939	48383.9
938	50800.4
937	48408.4
936	49240.9
935	51344.1
934	51943.3
933	50837.2
932	49733.6
931	51432.1
930	49424.8
929	47299.4
928	48711.9
927	48743.5
926	49477.1
925	52321.6
924	49875.4
923	50516.6
922	52187.7
921	48745.1
920	51309.1
919	49442.8
918	50861.5
917	53071
916	51777.8
915	51650.4
914	52007.2
913	53062.4
912	50773.3
911	51084.7
910	52659.1
909	51507.6
908	50390.3
907	49946.5
906	51866.6
905	49895.8
904	50217.9
903	54048.1
902	52816.3
901	51217.4
900	51320.8
899	54744
898	51352.6
897	53755.1
896	55561.8
895	52358.2
894	47968.6
893	50434.2
892	53195.3
891	53080.2
890	51574.4
889	51528.1
888	56050.5
887	53023.8
886	54030.2
885	56169.4
884	54540.4
883	54521.5
882	52458.1
881	50269.3
880	52445.8
879	52823.3
878	51283.1
877	52456.9
876	54034.3
875	51181.6
874	50376.7
873	53066.4
872	52202.4
871	50655.4
870	49998.7
869	52986
868	53193.5
867	51800.2
866	54977.5
865	54060.5
864	51907.4
863	53054.1
862	49759.8
861	46423.7
860	49981.1
859	49149.7
858	49356.9
857	50475.2
856	48473.1
855	48478
854	49611.2
853	53554.9
852	53728
851	47479.8
850	48358.5
849	53249.7
848	51459.1
847	51641.2
846	53179.1
845	51771
844	52399
843	50560.5
842	50503.1
841	49635.4
840	52681.6
839	48407
838	50028.9
837	49634.3
836	50894
835	49990.9
834	49704
833	52981.9
832	53218.5
831	51736.2
830	52100.5
829	52343.1
828	49676.1
827	49650.4
826	51814.9
825	53569.9
824	54576
823	51714.3
822	53285.1
821	54315.3
820	50723.6
819	54380.4
818	52930.1
817	53061.9
816	54032.6
815	52989.2
814	50849.6
813	54040.5
812	54838.7
811	51600.1
810	50907.2
809	56162
808	53343.3
807	54670.7
806	52913.1
805	56150.7
804	56184.3
803	54833
802	53714.2
801	56861.2
800	55264.8
799	54765.3
798	55817.1
797	54450.3
796	55918.1
795	56816.4
794	52085.5
793	53018
792	54453.9
791	54181.4
790	54696.9
789	53733.3
788	53648.7
787	58892.2
786	55744
785	57698.2
784	57817.1
783	56381.9
782	59065.1
781	54653.1
780	56016.8
779	55480.9
778	54714.2
777	56156.8
776	56121
775	56287.4
774	58793.5
773	56515.8
772	55754.5
771	56683.9
770	54241.1
769	54998.3
768	56086.8
767	52933
766	53265.6
765	53378.8
764	56108
763	58634.1
762	57940.7
761	62865.3
760	67037.9
759	71959.5
758	73667.5
757	69001.5
756	61196.3
755	56297.7
754	54263.6
753	53235.7
752	52775.6
751	54212.9
750	52261.9
749	53223.1
748	55889.8
747	56121.8
746	53852.3
745	50686.2
744	52495.7
743	53881.8
742	52601
741	54474.7
740	53368
739	55408.2
738	56068.5
737	56107.1
736	56118.4
735	53292.6
734	58951.2
733	61772.6
732	54715.5
731	54140.8
730	54620.6
729	55481.2
728	53984.8
727	51102
726	53772.1
725	52508.7
724	53818.8
723	53664.6
722	51528
721	51957.2
720	57089.6
719	63769.7
718	74028.6
717	83237.1
716	85635.5
715	73752.7
714	67279.5
713	55379.2
712	51598.5
711	49485
710	46713.1
709	45571.5
708	43131.8
707	44097.5
706	42689.8
705	42578.3
704	42441.5
703	43328.8
702	43532.8
701	42061.3
700	40056.5
699	43236.2
698	41490.6
697	41066.9
696	43200.5
695	41715.9
694	43681.7
693	42801.8
692	39428.3
691	43677.4
690	41311.4
689	44964.3
688	43261.1
687	40660.6
686	42168.6
685	43679.2
684	42578.6
683	40387.8
682	42655
681	42100.8
680	43494.2
679	42299.8
678	40711.5
677	45899.2
676	45987.3
675	46552.3
674	43723.9
673	40684.2
672	40555.4
671	40780.8
670	41246.1
669	41605.6
668	42679.2
667	40914.5
666	44067.5
665	44250.4
664	40061.9
663	45606.3
662	43160.8
661	41558.2
660	41351.7
659	44751.9
658	43081.7
657	42862.6
656	40435.3
655	44563.7
654	43896.6
653	44200.9
652	44113.1
651	41154
650	43695.7
649	47624.3
648	46891.4
647	44709.8
646	44963.1
645	45541.3
644	47775.2
643	44249.1
642	43645.7
641	44868.6
640	45686
639	46265.4
638	46204.9
637	46148.4
636	41901.7
635	43389.9
634	46129.6
633	48343.6
632	46112.6
631	47887.4
630	46349.7
629	46247.6
628	45156.8
627	47943.4
626	45392.2
625	44870
624	48591.8
623	44448.2
622	44793.5
621	46124.5
620	45352.9
619	46264.7
618	45588.2
617	46124.2
616	48195.6
615	46930.7
614	45623.7
613	48263.6
612	45492.1
611	47954.7
610	48021.3
609	49015
608	48954.8
607	48232.9
606	50525.4
605	47905
604	48753.8
603	47408.5
602	47476.2
601	48523.2
600	48925.8
599	49904.7
598	47550.5
597	45977.1
596	48620.1
595	50356
594	48701.4
593	47809.1
592	46727.2
591	45242.9
590	47210.2
589	47285.8
588	49569.6
587	51524.9
586	51003.1
585	44534.5
584	45299.1
583	48069.3
582	51035.6
581	52347.8
580	50876.9
579	48248.8
578	50521
577	51004.2
576	49128.6
575	47169.2
574	52539.9
573	48470.8
572	51795.7
571	48966.1
570	50590
569	50130.2
568	49307.1
567	48422.4
566	50749.7
565	47140.3
564	50191
563	47795.4
562	49541.5
561	49333.1
560	51848.4
559	52224.5
558	51537.4
557	51213.2
556	50208
555	51787.6
554	53490
553	52054.5
552	52648.5
551	53445.6
550	50719.3
549	49998.5
548	51260.2
547	50204
546	51510.6
545	55539.8
544	53453
543	52648.7
542	51637.7
541	50272.1
540	52667.2
539	49779.2
538	54013.3
537	53877.1
536	52821.4
535	54288.2
534	59887.1
533	64918.4
532	74747.7
531	70562.3
530	57557.6
529	54184.1
528	53479.4
527	53076.3
526	53283.9
525	52711.3
524	58181.1
523	56074.1
522	55643.3
521	53976.5
520	55612.2
519	56860.3
518	55719.9
517	57896.9
516	60423.2
515	56843.9
514	64275
513	66110.2
512	61913.1
511	61249.4
510	59557.4
509	59395.6
508	58166.1
507	54955.1
506	55503.1
505	59564.9
504	54446.6
503	56979.4
502	55724.7
501	53949.9
500	45939.7
499	42711.7
498	44577.9
497	77581
496	127330
495	145947
494	96340.2
493	44609.6
492	30546.2
491	26326.5
490	30604.2
489	56046.5
488	117164
487	181308
486	147610
485	67000.2
484	24784.7
483	16595.4
482	13211.9
481	12417
480	11118.4
479	10566.5
478	12500.7
477	12617.7
476	11615.9
475	13019.9
474	11526.3
473	11609.2
472	11965.6
471	12971
470	12633.6
469	11630
468	10796.1
467	10595.4
466	8912.15
465	10269.7
464	10734.6
463	11756.4
462	10785
461	11342.4
460	10324.5
459	9613.65
458	10873.9
457	9494.18
456	10900.3
455	10937
454	11257
453	9917.97
452	9981.33
451	11617.8
450	9657.53
449	11374.3
448	10298.3
447	10274.5
446	12635.7
445	10363.3
444	11322.5
443	10826.4
442	10785.1
441	9597.79
440	10215.1
439	11188.8
438	11217
437	10751.6
436	11944.5
435	11969.3
434	11838.7
433	10616.5
432	10459.6
431	10542.5
430	10918.4
429	10753.8
428	10630.7
427	10661.6
426	11049.9
425	10401.7
424	12629.1
423	12526.1
422	10320.3
421	8990.26
420	10596.7
419	10187.3
418	10130.1
417	11386.8
416	9583.84
415	10050.1
414	12555.6
413	11476.3
412	11560
411	12139.3
410	10806.6
409	9736.95
408	10614.8
407	10254.4
406	11269.3
405	11099.1
404	10039.6
403	9854.32
402	10375.3
401	11314.4
400	11907.4
399	12241.4
398	12558.1
397	11480.9
396	9959.84
395	11551.9
394	10770.8
393	11492.6
392	10964.2
391	11157.9
390	11732.4
389	12794.4
388	10703.7
387	10448.1
386	12580.5
385	12355.2
384	11755.8
383	11597.5
382	13391.1
381	13516.1
380	13281.3
379	11077.4
378	11293
377	13721.4
376	11309.1
375	12132.9
374	11362
373	12688.8
372	12056.9
371	12015.4
370	10883.2
369	11702.7
368	13316.3
367	12258
366	12904
365	14759.8
364	13580.9
363	13087.1
362	11755.6
361	11640.1
360	11471.8
359	12335.8
358	11230.3
357	12126.5
356	10597.4
355	11565.5
354	11750.6
353	11608.3
352	10827.5
351	12232.6
350	12427
349	13430.8
348	14214.3
347	14334.4
346	10960.6
345	10543.3
344	12482.7
343	12945.8
342	13017.8
341	11939.2
340	11187.6
339	12643.4
338	15417.5
337	12304.1
336	12905.8
335	10232.3
334	12028.1
333	11659.2
332	12442.1
331	12541.4
330	13841.3
329	14695.3
328	12789.3
327	11080
326	13668.5
325	14397.9
324	14348.8
323	13167.8
322	14599.8
321	13579.6
320	12709.3
319	12407.2
318	12955.1
317	14483
316	14627
315	13969.8
314	16034.2
313	13794.5
312	12679.8
311	13514.5
310	13103.6
309	14295.3
308	14313.6
307	12836.7
306	13906.4
305	12851.6
304	13030.7
303	12282
302	15111.8
301	13415
300	13439.6
299	11607.5
298	14650.9
297	12687.6
296	14394.5
295	13440.4
294	14793.7
293	12441
292	12251.5
291	14043.3
290	14503.1
289	13622
288	13500.2
287	15735.1
286	21183.2
285	22051.2
284	18281.7
283	15127.4
282	14013.4
281	14285.9
280	12052.6
279	11813.9
278	12520.3
277	13960.6
276	14384.7
275	13191.7
274	13939.7
273	15350
272	14088.5
271	12306
270	12527
269	14103.6
268	14567.4
267	14456.7
266	12240.5
265	13598.3
264	12445.6
263	14729.1
262	13976.9
261	14315.9
260	14316.5
259	13198.7
258	13973.4
257	15680.1
256	13467.4
255	14883.4
254	13689.9
253	13578.7
252	14486.2
251	12690.6
250	14576.8
249	12744.1
248	15389.8
247	14764.3
246	14696.3
245	13971.5
244	14657.6
243	13704
242	15062.8
241	15015.5
240	14736.5
239	14301.4
238	14364.4
237	15321.8
236	15655.4
235	15158.7
234	16020.5
233	14535.6
232	14682.9
231	13545.4
230	13944.7
229	15423.6
228	17401.8
227	19063.6
226	20983.5
225	20291.3
224	12782.4
223	13802
222	14093.3
221	13189.5
220	11810.2
219	11525.5
218	13278.5
217	12159.2
216	12120.8
215	12007.1
214	13047.7
213	13345.1
212	12399.9
211	11921.3
210	11548.4
209	12086.5
208	11943.5
207	12375
206	12258
205	11687
204	13075.5
203	13050
202	12295
201	12839.6
200	13099.9
199	13073.7
198	12998.8
197	10939.3
196	11855
195	11404.2
194	13111.6
193	13104.6
192	12496.4
191	13200.4
190	12666.7
189	12591.4
188	13627
187	14654.1
186	13445.3
185	13956.8
184	14466.9
183	13713
182	14769.5
181	16052.1
180	15609.5
179	13483
178	13193.7
177	13215.6
176	14197.1
175	12461
174	12593
173	12729.2
172	13647.6
171	12989.1
170	13849.7
169	13485
168	11842.7
167	10784.5
166	11693.5
165	12737.3
164	15664.4
163	24504.4
162	27078
161	18098.6
160	11432.6
159	10624.2
158	10932.6
157	11837.9
156	12739
155	11232.9
154	9869.58
153	11251.1
152	11214
151	10600.6
150	11206.6
149	11933.4
148	8841.37
147	10175.1
146	11458.7
145	11136.9
144	10973.7
143	11385.7
142	12168.5
141	12650.7
140	12512.2
139	12553.6
138	11672.9
137	11720.4
136	11585.3
135	9654.52
134	10496.4
133	10934.3
132	11141.1
131	9966.97
130	10265.8
129	10636.8
128	10521
127	11315.8
126	10168.5
125	11181.2
124	11291.6
123	11081.8
122	11126.6
121	10319.9
120	10304.1
119	11236.5
118	11943.1
117	12938.5
116	11777.6
115	11538.2
114	11325.8
113	11055.6
112	10386.6
111	11652.5
110	11020.8
109	10630.8
108	11924.1
107	11740.4
106	11381.3
105	11831.4
104	10430.1
103	11913.6
102	12575.3
101	11469.9
100	14179.1
99	11741.9
98	12384.7
97	12249.8
96	12198.5
95	13795.5
94	13154.1
93	11684.8
92	12433
91	13199.5
90	13012.9
89	11671.8
88	11145
87	10214
86	9668.27
85	9093.27
84	9213.45
83	9191.67
82	8233.33
81	8183.23
80	6657.73
79	6181.73
78	6024.4
77	7299.2
76	7995.08
75	7222.79
74	7403.41
73	6723.69
72	6134.84
71	7084.84
70	6823.39
69	7166.97
68	6862.95
67	7671.29
66	6542.17
65	5864.36
64	5675.7
63	6070.78
62	7712.35
61	6906.93
60	7381.93
59	7406.63
58	7085.14
57	5899.4
56	6309.84
55	7016.27
54	7761.24
53	6539.36
52	7559.44
51	7088.35
50	7645.88
49	7409.14
48	7767.37
47	9891.27
46	8697.09
45	8649.7
44	8387.85
43	9227.01
42	9893.57
41	8713.96
40	8005.92
39	6658.53
38	6877.01
37	5627.71
36	5483.63
35	4839.46
34	5881.73
33	5008.43
32	4039.96
31	4360.34
30	5875.5
29	11337.2
28	20192.7
27	32812.6
26	37725.7
25	22800.1
24	8814.26
23	3859.04
22	2760.24
21	1810.74
20	1083.53
19	1283.94
18	1545.98
17	1376.1
16	1827.61
15	1653.51
14	864.759
13	1337.65
12	1356.43
11	1078.21
10	955.823
9	1406.12
8	1431.63
7	1644.28
6	1328.71
5	2151.51
4	1903.21
3	1010.64
2	990.663
1	363.956
0	47.5904

## Sheet: Figure S3
	UV−Vis absorbance spectra of the time-dependent oxidation of DPBF
Figure S3a			US only					Figure S3b			SnSNPs only
Wavelength	0 min	5 min	10 min	15 min	20 min	25 min		Wavelength	0 min	5 min	10 min	15 min	20 min	25 min
350	0.206	0.2085	0.2086	0.2099	0.2064	0.201		350	0.576	0.603403	0.604673	0.597681	0.601781	0.589905
352	0.2147	0.216	0.2172	0.2172	0.2138	0.2084		352	0.58	0.60559	0.609423	0.602697	0.605189	0.593053
354	0.228	0.2294	0.2307	0.2309	0.2297	0.2213		354	0.5855	0.610795	0.616496	0.608966	0.611046	0.599243
356	0.2443	0.2484	0.2467	0.2499	0.2458	0.2398		356	0.5958	0.620269	0.62568	0.617221	0.619246	0.608057
358	0.2585	0.2655	0.2614	0.2668	0.2629	0.2565		358	0.6054	0.629014	0.633597	0.625371	0.627126	0.616242
360	0.289	0.2897	0.2918	0.2912	0.2867	0.28		360	0.6187	0.642339	0.652177	0.642612	0.644804	0.631561
362	0.3088	0.3111	0.3114	0.3129	0.3082	0.3009		362	0.6322	0.65629	0.664105	0.653897	0.657157	0.643313
364	0.335	0.3335	0.3377	0.3352	0.3302	0.3229		364	0.6462	0.671281	0.680784	0.669779	0.672917	0.658003
366	0.3609	0.3581	0.3644	0.3601	0.3655	0.3571		366	0.6682	0.6895	0.699892	0.686915	0.689423	0.674687
368	0.3974	0.4003	0.4008	0.4025	0.3906	0.3817		368	0.6848	0.712716	0.72301	0.709067	0.711786	0.693574
370	0.4461	0.4431	0.4498	0.4452	0.4457	0.4351		370	0.7195	0.743115	0.754257	0.738951	0.741923	0.723898
372	0.4798	0.4835	0.4835	0.4862	0.4865	0.4754		372	0.7434	0.769766	0.774842	0.759118	0.762902	0.745093
374	0.5351	0.5388	0.5396	0.5416	0.534	0.5222		374	0.7722	0.802976	0.80894	0.792659	0.79634	0.775207
376	0.5627	0.562	0.5676	0.5652	0.5569	0.545		376	0.7881	0.817759	0.826991	0.809586	0.813485	0.790527
378	0.6053	0.6093	0.6098	0.6122	0.6037	0.5908		378	0.8175	0.848263	0.852432	0.835918	0.842984	0.816234
380	0.6428	0.6512	0.6476	0.6545	0.6458	0.6322		380	0.8428	0.876059	0.876079	0.858174	0.861406	0.838794
382	0.6976	0.6958	0.7025	0.6996	0.6903	0.6759		382	0.8716	0.905938	0.91197	0.892864	0.896762	0.871217
384	0.7481	0.7447	0.754	0.7483	0.7384	0.723		384	0.9016	0.937795	0.947862	0.92348	0.927537	0.902485
386	0.7937	0.7984	0.7997	0.8023	0.7919	0.7756		386	0.9351	0.974648	0.978476	0.951692	0.961082	0.93176
388	0.8209	0.8435	0.8272	0.8477	0.824	0.8066		388	0.956	0.998593	1.00592	0.968933	0.989941	0.949073
390	0.8735	0.8845	0.8797	0.8895	0.8788	0.8607		390	0.9904	1.03451	1.03611	1.00122	1.01582	0.979607
392	0.9171	0.9219	0.9239	0.9263	0.9088	0.8903		392	1.0094	1.05575	1.05564	1.02828	1.03882	1.00878
394	0.9529	0.9583	0.9605	0.963	0.9507	0.9318		394	1.0363	1.08469	1.08351	1.05012	1.06225	1.03228
396	0.9875	0.9931	0.9956	0.9971	0.9797	0.96		396	1.0546	1.10447	1.10262	1.07248	1.08419	1.05442
398	1.0179	1.0231	1.0257	1.0279	1.0195	0.9994		398	1.0802	1.13268	1.13049	1.09244	1.10421	1.07394
400	1.0468	1.0524	1.0547	1.0577	1.0401	1.0203		400	1.0935	1.14705	1.14442	1.11052	1.12263	1.09136
402	1.0777	1.0861	1.089	1.0917	1.0753	1.0544		402	1.1162	1.16995	1.1667	1.13183	1.14446	1.11203
404	1.1022	1.11	1.1131	1.1157	1.0998	1.0784		404	1.1325	1.18599	1.18338	1.14688	1.15948	1.12976
406	1.1196	1.125	1.1281	1.1307	1.1172	1.0934		406	1.1439	1.19765	1.19636	1.15597	1.16938	1.1391
408	1.1376	1.1432	1.1462	1.1496	1.1351	1.1151		408	1.1556	1.21066	1.20998	1.16809	1.18226	1.15054
410	1.1497	1.1554	1.1586	1.1618	1.1473	1.1246		410	1.1637	1.21992	1.21958	1.1776	1.19163	1.16008
412	1.1474	1.1533	1.1561	1.1595	1.145	1.1242		412	1.1621	1.21951	1.21927	1.17561	1.19036	1.15851
414	1.1362	1.1423	1.1454	1.1484	1.1339	1.1122		414	1.155	1.21264	1.21283	1.1684	1.18397	1.15158
416	1.1117	1.1181	1.1205	1.1236	1.1098	1.0884		416	1.1394	1.19712	1.19668	1.15273	1.16917	1.13616
418	1.0836	1.0894	1.0922	1.0955	1.0817	1.0612		418	1.1212	1.17766	1.1781	1.13413	1.14978	1.11696
420	1.0584	1.0641	1.0671	1.0702	1.0564	1.0358		420	1.1053	1.16027	1.16131	1.11961	1.13296	1.10017
422	1.0195	1.0254	1.028	1.0307	1.0174	0.9977		422	1.0792	1.13247	1.13566	1.09234	1.10655	1.07446
424	0.9898	0.9951	0.9978	1.0009	0.9879	0.9686		424	1.0598	1.11145	1.11645	1.07259	1.086	1.05557
426	0.9708	0.9762	0.9787	0.9817	0.9691	0.9501		426	1.0469	1.09708	1.10389	1.05973	1.07237	1.04298
428	0.922	0.928	0.9298	0.9327	0.9207	0.9023		428	1.0154	1.06376	1.07116	1.02818	1.0401	1.01214
430	0.8857	0.8907	0.8934	0.8956	0.8847	0.867		430	0.9918	1.03909	1.04678	1.00383	1.01656	0.988736
432	0.8409	0.8461	0.8484	0.8509	0.8399	0.823		432	0.963	1.00952	1.01849	0.974262	0.987385	0.961035
434	0.7871	0.7922	0.7948	0.7965	0.7867	0.7709		434	0.9297	0.97392	0.984282	0.940512	0.954054	0.928717
436	0.732	0.7372	0.7389	0.7411	0.7319	0.7169		436	0.895	0.937066	0.947651	0.905717	0.919338	0.89514
438	0.654	0.6583	0.6603	0.6626	0.6543	0.6398		438	0.8468	0.885533	0.898669	0.857024	0.872375	0.846139
440	0.5902	0.5953	0.597	0.5998	0.5909	0.5797		440	0.8073	0.85961	0.860455	0.832051	0.834784	0.820956
442	0.5078	0.5115	0.5136	0.5147	0.5076	0.4976		442	0.7553	0.771119	0.802922	0.748669	0.784307	0.741211
444	0.3945	0.3979	0.399	0.4011	0.3955	0.3872		444	0.6849	0.716359	0.728183	0.696633	0.712958	0.691685
446	0.31	0.3125	0.3138	0.3151	0.3111	0.3041		446	0.6377	0.658476	0.669384	0.641149	0.658967	0.639221
448	0.2278	0.2291	0.2292	0.2307	0.2275	0.2232		448	0.5879	0.602675	0.612062	0.588381	0.605189	0.588121
450	0.1648	0.1659	0.1675	0.1686	0.1652	0.1617		450	0.55	0.559366	0.569625	0.54763	0.565148	0.548668
452	0.1094	0.1104	0.111	0.1118	0.1093	0.1067		452	0.5165	0.520326	0.531622	0.511059	0.527344	0.512888
454	0.0847	0.0855	0.0857	0.0862	0.0845	0.0827		454	0.5012	0.497527	0.508187	0.49455	0.510625	0.497148
456	0.0506	0.0512	0.0512	0.0518	0.0506	0.049		456	0.4799	0.478163	0.489502	0.470831	0.488049	0.474589
458	0.0213	0.0216	0.0216	0.0222	0.0213	0.0204		458	0.4611	0.455259	0.467122	0.450351	0.467176	0.454443
460	0.0112	0.0115	0.0115	0.0116	0.0111	0.0102		460	0.4543	0.450574	0.462372	0.442618	0.459509	0.446363
462	0.0069	0.0073	0.0074	0.0076	0.007	0.0063		462	0.4514	0.443912	0.455299	0.438961	0.456208	0.442796
464	0.0015	0.002	0.0019	0.0023	0.0016	0.001		464	0.447	0.44058	0.451604	0.434677	0.451096	0.437969
466	-0.0007	-0.0002	-0.0002	0.0001	-0.0004	-0.0009		466	0.4441	0.438394	0.449915	0.432796	0.448434	0.435976
468	-0.003	-0.0023	-0.0025	-0.0022	-0.0025	-0.0031		468	0.4411	0.435271	0.447593	0.430498	0.446091	0.433352
470	-0.0038	-0.0032	-0.0034	-0.003	-0.0034	-0.004		470	0.4387	0.433085	0.446009	0.428408	0.444068	0.431778
472	-0.0043	-0.0037	-0.004	-0.0035	-0.004	-0.0043		472	0.4369	0.43069	0.443687	0.427049	0.442151	0.430309
474	-0.0045	-0.0042	-0.0044	-0.004	-0.0043	-0.0048		474	0.4358	0.429649	0.441153	0.426109	0.440873	0.42926
476	-0.0048	-0.0044	-0.0045	-0.0042	-0.0046	-0.005		476	0.4343	0.4284	0.439464	0.424751	0.439915	0.427896
478	-0.0049	-0.0047	-0.0047	-0.0044	-0.0047	-0.0053		478	0.4332	0.427463	0.438409	0.424124	0.439489	0.427581
480	-0.0051	-0.0047	-0.0051	-0.0045	-0.0049	-0.0055		480	0.4317	0.426422	0.436403	0.423183	0.438317	0.426532
482	-0.0051	-0.0047	-0.0048	-0.0046	-0.0049	-0.0055		482	0.4306	0.425172	0.435453	0.422765	0.437359	0.425693
484	-0.0051	-0.0049	-0.0048	-0.0044	-0.0048	-0.0053		484	0.4298	0.424444	0.434714	0.422034	0.436294	0.424958
486	-0.005	-0.0046	-0.0048	-0.0044	-0.0048	-0.0053		486	0.4294	0.424131	0.434186	0.421825	0.435549	0.424329
488	-0.0046	-0.0046	-0.0048	-0.0043	-0.0047	-0.0051		488	0.4281	0.422986	0.433553	0.421511	0.434803	0.423909
490	-0.0049	-0.0037	-0.0044	-0.0039	-0.0048	-0.0052		490	0.4274	0.421945	0.433131	0.421198	0.434377	0.423174
492	-0.0045	-0.0041	-0.0042	-0.0038	-0.0043	-0.0046		492	0.4267	0.421425	0.432919	0.420258	0.433738	0.42223
494	-0.0043	-0.0034	-0.0041	-0.0037	-0.004	-0.0045		494	0.4256	0.420175	0.431547	0.419526	0.43246	0.421076
496	-0.0041	-0.0038	-0.0037	-0.0034	-0.0039	-0.0042		496	0.4251	0.418718	0.43123	0.418272	0.431289	0.420761
498	-0.0038	-0.0035	-0.0035	-0.0032	-0.0035	-0.004		498	0.4237	0.417781	0.430069	0.418272	0.430331	0.420026
500	-0.0038	-0.0034	-0.0034	-0.0031	-0.0035	-0.0038		500	0.4226	0.417156	0.429436	0.418272	0.428733	0.420236
502	-0.0037	-0.0031	-0.0033	-0.003	-0.0034	-0.0039		502	0.4218	0.415595	0.42838	0.418168	0.426603	0.420236
504	-0.0035	-0.003	-0.0031	-0.0029	-0.0033	-0.0036		504	0.4208	0.414241	0.427324	0.418481	0.425112	0.419082
506	-0.0035	-0.003	-0.0031	-0.0029	-0.0032	-0.0038		506	0.4196	0.412784	0.426269	0.417123	0.423622	0.418348
508	-0.0033	-0.0029	-0.0031	-0.0026	-0.0032	-0.0035		508	0.4185	0.411743	0.425319	0.415973	0.422024	0.417823
510	-0.0033	-0.0028	-0.0028	-0.0026	-0.003	-0.0033		510	0.4175	0.410285	0.424263	0.415242	0.420427	0.416984
512	-0.0031	-0.0028	-0.0029	-0.0024	-0.0029	-0.0033		512	0.4167	0.409036	0.422996	0.415242	0.419362	0.416249
514	-0.003	-0.0027	-0.0028	-0.0024	-0.0027	-0.0032		514	0.4159	0.408723	0.422574	0.415033	0.418829	0.416039
516	-0.003	-0.0025	-0.0027	-0.0023	-0.0028	-0.0032		516	0.4145	0.407162	0.420991	0.414093	0.417126	0.41478
518	-0.0028	-0.0025	-0.0026	-0.0021	-0.0027	-0.003		518	0.4134	0.405184	0.419724	0.413257	0.416061	0.414046
520	-0.0026	-0.0024	-0.0025	-0.0024	-0.0027	-0.0029		520	0.4128	0.404143	0.418668	0.41263	0.415635	0.41436
522	-0.0026	-0.002	-0.0024	-0.0022	-0.0027	-0.0031		522	0.4121	0.402373	0.417296	0.411898	0.415528	0.413626
524	-0.0028	-0.0021	-0.0025	-0.0022	-0.0027	-0.0031		524	0.4116	0.400915	0.416874	0.410749	0.415102	0.412682
526	-0.0018	-0.0028	-0.0023	-0.0022	-0.0028	-0.0038		526	0.4106	0.399354	0.414234	0.4096	0.413718	0.409953
528	-0.0024	-0.0023	-0.0022	-0.0021	-0.0024	-0.0029		528	0.41	0.398937	0.413812	0.408555	0.412759	0.410163
530	-0.0026	-0.0022	-0.0023	-0.0019	-0.0026	-0.0029		530	0.4096	0.398417	0.412651	0.407614	0.411269	0.410688
532	-0.002	-0.0017	-0.0019	-0.0017	-0.0024	-0.0026		532	0.4086	0.398521	0.411173	0.406778	0.410417	0.409639
534	-0.0019	-0.0019	-0.0019	-0.0016	-0.0023	-0.0025		534	0.4074	0.397584	0.410117	0.405942	0.408713	0.408065
536	-0.0022	-0.002	-0.0021	-0.0019	-0.0021	-0.0025		536	0.407	0.396751	0.409167	0.406256	0.407648	0.40733
538	-0.0022	-0.0019	-0.002	-0.0017	-0.0022	-0.0025		538	0.4057	0.394877	0.407478	0.405211	0.406157	0.406386
540	-0.0021	-0.0017	-0.0019	-0.0016	-0.0023	-0.0026		540	0.4047	0.394565	0.406212	0.404166	0.404986	0.404917
542	-0.002	-0.0018	-0.0016	-0.0013	-0.002	-0.0021		542	0.4039	0.394357	0.404839	0.403748	0.403708	0.404287
544	-0.0019	-0.0017	-0.0016	-0.0015	-0.0018	-0.0023		544	0.4027	0.39394	0.403361	0.402599	0.402643	0.403028
546	-0.0018	-0.0016	-0.0015	-0.0013	-0.0019	-0.0022		546	0.4017	0.392483	0.401989	0.401867	0.401471	0.401769
548	-0.0013	-0.0009	-0.0013	-0.0008	-0.0014	-0.0021		548	0.4007	0.391234	0.400933	0.400927	0.400939	0.400825
550	-0.0017	-0.0013	-0.0008	-0.0009	-0.0014	-0.0015		550	0.4003	0.391116	0.4003	0.4003	0.4003	0.4003

[truncated: 10 more sheets: Figure S4, Figure S5, Figure S6, Figure S7, Figure S8, Figure S11, Figure S12-S15, Figure S16, Figure S17, Figure S20-S23]
